# Supplementary material for: Relationship between economic liberalization and intellectual property protection with regional innovation in China. A case study of Chinese provinces
Source: PLoS One. 2022 Jan 27;17(1):e0259170. doi: 10.1371/journal.pone.0259170 (PMC8794149; doi:10.1371/journal.pone.0259170)
Supplement: S1 Dataset — (XLS) [file pone.0259170.s001.xls]

## Sheet: Sheet1
year	code	province	region	location	INV1	Rtrade	Rexport	Rimport	RIPR	lifdi	gdp	RD	graduates	Rtrade_RIPR	Rexport_RIPR	Rimport_RIPR
1998	11	Beijing	eastern	1	5.73334	106.251	36.616	69.6351	3.43092	3.48456	28.7113	1.24764	4.93	364.539	125.626	238.912
1999	11	Beijing	eastern	1	6.35089	106.188	30.6068	75.5813	3.4414	3.67209	32.3572	1.4543	5.03	365.436	105.33	260.106
2000	11	Beijing	eastern	1	6.97915	129.946	31.3412	98.6046	4.43754	3.69501	38.1866	1.88055	5.19	576.64	139.078	437.562
2001	11	Beijing	eastern	1	6.85224	115.057	26.3122	88.7451	5.15126	3.75945	44.7962	2.06792	5.62	592.69	135.541	457.149
2002	11	Beijing	eastern	1	6.96697	100.71	24.1946	76.5158	5.1257	3.8176	52.135	2.65206	6.8	516.211	124.014	392.197
2003	11	Beijing	eastern	1	7.72356	113.232	27.9142	85.3177	5.29951	3.83575	60.4955	3.09653	8.28	600.073	147.931	452.142
2004	11	Beijing	eastern	1	8.07589	129.744	28.2181	101.526	7.0443	3.97334	72.8939	3.83365	10.01	913.959	198.777	715.182
2005	11	Beijing	eastern	1	8.15364	149.042	36.6541	112.388	7.02476	4.10545	84.2085	4.61669	12	1046.99	257.487	789.501
2006	11	Beijing	eastern	1	8.25946	157.11	37.7315	119.379	8.5901	4.2442	100.59	5.36542	13.55	1349.59	324.118	1025.48
2007	11	Beijing	eastern	1	8.48136	153.025	38.7926	114.232	8.96291	4.47302	126.123	6.47343	14.2	1371.55	347.694	1023.85
2008	11	Beijing	eastern	1	8.77617	178.43	37.762	140.668	9.24172	4.58797	152.269	7.53877	15.22	1649	348.986	1300.02
2009	11	Beijing	eastern	1	9.12227	120.798	27.2159	93.5825	10.1723	4.66908	177.762	9.77957	15.51	1228.8	276.849	951.951
2010	11	Beijing	eastern	1	9.32447	145.972	26.8199	119.152	11.1916	4.78085	206.698	12.0356	15.27	1633.66	300.157	1333.5
2011	11	Beijing	eastern	1	9.67282	206.656	31.2975	175.358	11.6311	4.90055	188.505	10.8635	15.37	2403.63	364.023	2039.61
2012	11	Beijing	eastern	1	9.91046	143.803	21.0123	122.791	13.7505	5.00633	283.796	16.8791	15.52	1977.37	288.93	1688.43
2013	11	Beijing	eastern	1	9.93765	136.27	20.0428	116.227	14.4021	5.17674	314.813	18.8403	15.09	1962.57	288.658	1673.91
2014	11	Beijing	eastern	1	10.0535	119.66	17.952	101.708	14.7073	5.30344	347.249	20.6551	14.92	1759.87	264.026	1495.85
2015	11	Beijing	eastern	1	10.4719	86.4498	14.7944	71.6553	15.0074	5.9427	369.51	22.2208	15.44	1297.38	222.025	1075.36
2016	11	Beijing	eastern	1	10.6116	73.0623	13.4617	59.6006	15.353	6.05765	386.45	22.3507	15.53	1121.72	206.678	915.046
1998	12	Tianjin	eastern	1	3.7612	63.9301	33.1204	30.8097	1.45714	3.16391	16.6023	0.150973	1.83	93.1549	48.261	44.8939
1999	12	Tianjin	eastern	1	4.55388	69.5039	34.9222	34.5817	1.46771	3.3814	18.1298	0.150986	1.93	102.012	51.2557	50.7559
2000	12	Tianjin	eastern	1	5.09375	83.4527	41.9637	41.489	1.54535	3.49911	20.5553	0.298327	2.01	128.964	64.8486	64.1151
2001	12	Tianjin	eastern	1	4.56435	78.3796	40.9413	37.4384	1.59455	3.53088	23.1847	0.30396	1.91	124.98	65.283	59.6975
2002	12	Tianjin	eastern	1	4.62497	87.7834	44.7613	43.0221	1.68899	3.59811	25.986	0.376966	2.73	148.266	75.6016	72.664
2003	12	Tianjin	eastern	1	5.4848	94.2066	46.0701	48.1365	1.62918	3.72702	31.1469	0.4881	4.02	153.48	75.0566	78.4231
2004	12	Tianjin	eastern	1	6.06843	111.817	55.4759	56.3408	1.44738	3.8511	37.5871	0.650017	5.17	161.841	80.2947	81.5466
2005	12	Tianjin	eastern	1	6.63726	112.9	58.0232	54.8764	1.29836	4.03901	47.1895	0.877182	6.92	146.585	75.335	71.2494
2006	12	Tianjin	eastern	1	6.8742	116.57	60.563	56.0067	1.31897	4.22829	55.299	1.17965	8.2	153.753	79.8811	73.8714
2007	12	Tianjin	eastern	1	7.05962	106.197	56.5903	49.607	1.3771	4.41749	67.2801	1.46914	9.23	146.244	77.9304	68.3137
2008	12	Tianjin	eastern	1	7.38399	87.3483	45.7411	41.6072	1.28906	4.54131	92.0463	2.13299	10.17	112.597	58.9631	53.6342
2009	12	Tianjin	eastern	1	7.5438	58.017	27.1698	30.8471	1.40206	4.5819	110.022	2.61091	10.14	81.3435	38.0938	43.2496
2010	12	Tianjin	eastern	1	7.56528	60.7719	27.7469	33.025	1.29372	4.69706	135.096	3.36258	10.54	78.622	35.8968	42.7252
2011	12	Tianjin	eastern	1	7.83518	78.8215	33.9163	44.9053	1.49799	4.74324	131.152	3.45416	10.87	118.074	50.8063	67.2677
2012	12	Tianjin	eastern	1	8.10953	56.5002	23.6061	32.8942	1.80184	4.77839	204.662	5.72213	11.3	101.805	42.5345	59.2702
2013	12	Tianjin	eastern	1	8.0523	55.9643	21.3423	34.622	1.91218	4.84751	229.614	6.80637	12.1	107.014	40.8104	66.2036
2014	12	Tianjin	eastern	1	8.09529	52.2947	20.5415	31.7533	2.47069	4.97083	256.022	7.56496	12.35	129.204	50.7515	78.4524
2015	12	Tianjin	eastern	1	8.43902	43.0397	19.2683	23.7714	3.04409	5.20031	265.529	8.19151	13.21	131.017	58.6545	72.3622
2016	12	Tianjin	eastern	1	8.55352	38.1245	16.4443	21.6802	3.08987	5.40535	269.265	8.08907	13.79	117.8	50.8108	66.9892
1998	13	Hebei	eastern	1	4.02535	8.22379	6.06216	2.16162	0.326808	2.72281	51.4036	0.115948	4.06	2.6876	1.98117	0.706436
1999	13	Hebei	eastern	1	4.44265	8.3995	5.72042	2.67909	0.340692	2.67986	54.5264	0.164273	3.96	2.86165	1.9489	0.912744
2000	13	Hebei	eastern	1	5.39816	8.59903	6.08985	2.50918	0.18656	2.63977	60.9211	0.317652	4.35	1.60423	1.13612	0.468112
2001	13	Hebei	eastern	1	5.2832	8.60831	5.935	2.67331	0.0848324	2.69355	66.6485	0.311088	4.59	0.730264	0.503481	0.226783
2002	13	Hebei	eastern	1	5.24702	9.16634	6.31802	2.84832	0.100371	2.73935	72.7144	0.405964	6.29	0.920034	0.634145	0.285889
2003	13	Hebei	eastern	1	5.61677	10.7369	7.08859	3.64827	0.0982476	2.86329	83.6208	0.460312	11.34	1.05487	0.696437	0.358434
2004	13	Hebei	eastern	1	5.87774	13.2053	9.11791	4.08736	0.0857763	2.99858	102.428	0.529196	14.31	1.1327	0.782101	0.350599
2005	13	Hebei	eastern	1	5.9162	13.2845	9.03057	4.25398	0.103701	3.08786	120.97	0.711653	18.04	1.37763	0.936483	0.441144
2006	13	Hebei	eastern	1	6.00881	13.0409	9.0318	4.00912	0.136122	3.2068	142.098	0.95041	22.1	1.77515	1.22942	0.545729
2007	13	Hebei	eastern	1	6.13556	14.6443	9.75412	4.89014	0.120765	3.37119	174.29	1.15277	24.07	1.76852	1.17796	0.590558
2008	13	Hebei	eastern	1	6.3081	17.5153	10.9431	6.5722	0.103614	3.52167	219.354	1.4946	27.13	1.81482	1.13385	0.68097
2009	13	Hebei	eastern	1	6.53814	11.7521	6.22323	5.52885	0.0998591	3.61092	252.102	1.97171	28.27	1.17355	0.621446	0.552106
2010	13	Hebei	eastern	1	6.86066	14.082	7.55201	6.53001	0.0946006	3.69754	298.681	2.27589	29.71	1.33217	0.714425	0.617744
2011	13	Hebei	eastern	1	7.29234	18.8499	10.0472	8.80269	0.107062	3.8221	284.356	2.33486	31.11	2.01811	1.07567	0.942435
2012	13	Hebei	eastern	1	7.56683	11.9869	7.0168	4.97011	0.142306	3.891	421.819	3.90152	31.58	1.70581	0.998532	0.707276
2013	13	Hebei	eastern	1	7.60489	12.1428	6.84644	5.29638	0.110952	3.99897	452.215	4.48193	33.43	1.34727	0.759628	0.587644
2014	13	Hebei	eastern	1	7.73456	12.5017	7.45589	5.04583	0.0993258	4.12931	478.953	5.09702	34.45	1.24174	0.740562	0.501181
2015	13	Hebei	eastern	1	8.25323	10.7645	6.88176	3.88276	0.13267	4.29897	478.551	5.63387	32.8	1.42813	0.913004	0.515126
2016	13	Hebei	eastern	1	8.35397	9.66721	6.33267	3.33453	0.183957	4.44054	482.822	5.7721	33.52	1.77835	1.16494	0.613411
1998	21	Liaoning	eastern	1	4.8752	27.1826	17.181	10.0015	0.723904	3.75672	46.8831	0.317648	4.76	19.6776	12.4374	7.24015
1999	21	Liaoning	eastern	1	5.41165	27.2246	16.273	10.9516	0.723927	3.76317	50.3894	0.35512	5	19.7086	11.7805	7.92814
2000	21	Liaoning	eastern	1	6.12687	33.7479	19.2512	14.4968	0.745332	4.18271	56.393	0.503654	5.34	25.1534	14.3485	10.8049
2001	21	Liaoning	eastern	1	5.84644	32.5748	18.1045	14.4703	0.812624	4.15571	60.8051	0.651171	6.03	26.4711	14.7121	11.7589
2002	21	Liaoning	eastern	1	5.95324	32.965	18.7521	14.2129	0.931304	4.19582	65.9476	0.86509	7.28	30.7004	17.4639	13.2366
2003	21	Liaoning	eastern	1	6.4677	36.5539	20.1037	16.4502	1.03323	4.2973	72.5207	1.00278	9.89	37.7686	20.7717	16.9969
2004	21	Liaoning	eastern	1	6.81454	42.6872	23.4624	19.2247	1.12832	4.21826	80.6118	1.29158	11.59	48.1649	26.4732	21.6916
2005	21	Liaoning	eastern	1	6.84801	42.1816	24.106	18.0756	1.07511	4.4006	97.2302	1.50668	14.5	45.3497	25.9165	19.4332
2006	21	Liaoning	eastern	1	6.96885	41.9709	24.5626	17.4083	0.866777	4.5486	115.295	1.68273	15.5	36.3794	21.2903	15.0891
2007	21	Liaoning	eastern	1	7.10661	41.591	24.7025	16.8885	0.832376	4.68921	142.998	2.11853	16.96	34.6194	20.5617	14.0576
2008	21	Liaoning	eastern	1	7.32383	38.6828	22.4669	16.2159	0.729622	4.82636	187.251	2.60425	20.23	28.2238	16.3924	11.8315
2009	21	Liaoning	eastern	1	7.5974	28.2836	15.0171	13.2664	0.786916	4.88129	222.512	3.3993	20.62	22.2568	11.8172	10.4396
2010	21	Liaoning	eastern	1	7.76514	29.8587	15.944	13.9147	0.70802	4.99461	270.313	4.21054	21.96	21.1406	11.2887	9.85191
2011	21	Liaoning	eastern	1	8.05959	37.2513	19.7988	17.4525	0.71834	5.1118	257.805	4.21968	23.63	26.7591	14.2223	12.5368
2012	21	Liaoning	eastern	1	8.28728	26.3932	14.6962	11.697	0.928362	5.2234	394.381	6.20466	23.6	24.5025	13.6434	10.8591
2013	21	Liaoning	eastern	1	8.25062	26.459	14.9128	11.5462	0.637108	5.21062	432.663	7.08937	24.1	16.8572	9.50103	7.35617
2014	21	Liaoning	eastern	1	8.28778	24.4622	12.6058	11.8564	0.75966	5.2915	466.018	7.08472	24.75	18.5829	9.5761	9.00685
2015	21	Liaoning	eastern	1	8.79012	20.8447	11.0171	9.82764	0.933037	5.33097	460.295	5.83456	25.83	19.4489	10.2793	9.16955
2016	21	Liaoning	eastern	1	8.81448	25.8434	12.8573	12.9861	1.45287	5.3626	334.928	5.61101	26.35	37.5471	18.68	18.8671
1998	31	Shanghai	eastern	1	4.57471	68.3442	34.7355	33.6088	0.826237	4.51923	45.9091	0.547128	3.62	56.4685	28.6997	27.7688
1999	31	Shanghai	eastern	1	5.24175	76.3276	37.1568	39.1707	0.874547	4.50793	50.5952	0.600321	4.03	66.7521	32.4954	34.2566
2000	31	Shanghai	eastern	1	5.71703	94.9358	43.9944	50.9415	1.54889	4.59046	57.6263	0.891358	4.09	147.045	68.1423	78.9027
2001	31	Shanghai	eastern	1	5.48894	96.7419	43.8862	52.8557	2.03758	4.72462	62.9439	1.0641	4.28	197.119	89.4215	107.698
2002	31	Shanghai	eastern	1	5.83188	104.703	46.1869	58.5165	2.094	4.85175	69.3646	1.33267	5.52	219.249	96.7153	122.533
2003	31	Shanghai	eastern	1	6.77992	138.901	59.9091	78.9918	2.13287	5.01606	80.8775	1.55733	7.12	296.257	127.778	168.479
2004	31	Shanghai	eastern	1	7.43071	164.051	75.3615	88.6892	2.12684	5.14859	97.5368	2.06725	8.86	348.91	160.282	188.628
2005	31	Shanghai	eastern	1	7.5994	166.768	81.1907	85.5776	2.50585	5.30166	111.734	0.90618	10.34	417.897	203.452	214.445
2006	31	Shanghai	eastern	1	7.88005	173.678	86.707	86.9709	2.92757	5.41832	131.003	3.20314	11.05	508.454	253.841	254.613
2007	31	Shanghai	eastern	1	8.08918	176.751	89.887	86.8636	2.84046	5.5492	160.03	3.93862	11.85	502.054	255.321	246.733
2008	31	Shanghai	eastern	1	8.35655	167.086	87.7544	79.3315	2.74466	5.68355	192.748	4.86876	12.21	458.594	240.856	217.738
2009	31	Shanghai	eastern	1	8.69901	126.185	64.4282	61.7573	2.89378	5.7314	220.084	3.12139	12.69	365.153	186.441	178.712
2010	31	Shanghai	eastern	1	8.83448	146.757	71.8825	74.8748	2.51333	5.82713	251.402	7.05467	13.37	368.849	180.664	188.185
2011	31	Shanghai	eastern	1	9.1226	196.519	94.1724	102.347	2.50446	5.93318	222.649	6.93267	13.9	492.176	235.851	256.324
2012	31	Shanghai	eastern	1	9.33953	136.289	64.5347	71.7541	2.57038	6.02531	320.34	10.7855	13.67	350.314	165.879	184.435
2013	31	Shanghai	eastern	1	9.27275	127.208	58.8606	68.3474	2.43687	6.12672	346.887	12.3503	13.38	309.99	143.436	166.554
2014	31	Shanghai	eastern	1	9.35997	121.565	54.7703	66.7944	2.51381	6.27376	383.664	14.0327	13.24	305.591	137.682	167.909
2015	31	Shanghai	eastern	1	9.77571	111.372	48.5692	62.8029	2.64209	6.49417	403.369	15.0295	12.87	294.255	128.324	165.931
2016	31	Shanghai	eastern	1	9.90778	102.248	43.2199	59.0283	2.77155	6.59884	424.23	15.7972	13.26	283.387	119.786	163.6
1998	32	Jiangsu	eastern	1	4.44265	30.2915	17.9622	12.3294	0.459286	4.27291	86.9601	0.434804	5.73	13.9125	8.2498	5.66271
1999	32	Jiangsu	eastern	1	5.11799	33.6169	19.6876	13.9293	0.5413	4.28921	92.9812	0.527848	6.15	18.1968	10.6569	7.53991
2000	32	Jiangsu	eastern	1	5.83188	44.1735	24.9409	19.2326	0.526089	4.31754	103.312	0.882903	7.56	23.2392	13.1211	10.118
2001	32	Jiangsu	eastern	1	5.49717	44.9466	25.2725	19.6741	0.559558	4.5218	114.249	1.11472	7.98	25.1502	14.1414	11.0088
2002	32	Jiangsu	eastern	1	5.81114	54.8466	30.0146	24.832	0.560839	4.83218	128.155	1.41725	10.41	30.7601	16.8334	13.9268
2003	32	Jiangsu	eastern	1	6.43935	75.5784	39.322	36.2563	0.614941	5.01073	150.331	1.81829	13.7	46.4762	24.1807	22.2955
2004	32	Jiangsu	eastern	1	6.93342	94.2485	48.266	45.9825	0.598426	5.37981	181.275	2.58557	19.74	56.4008	28.8836	27.5171
2005	32	Jiangsu	eastern	1	7.12367	101.427	54.7207	46.7059	0.542133	5.58244	224.717	0.537667	22.97	54.9867	29.6659	25.3208
2006	32	Jiangsu	eastern	1	7.39695	105.407	59.5408	45.8662	0.316574	5.78167	269.411	4.28862	25.73	33.3691	18.8491	14.5201
2007	32	Jiangsu	eastern	1	7.70526	104.865	61.0967	43.7685	0.301391	5.9455	333.258	5.51023	30.96	31.6054	18.414	13.1914
2008	32	Jiangsu	eastern	1	8.1628	92.4224	56.0816	36.3408	0.303482	6.03052	424.434	7.95797	38.09	28.0485	17.0197	11.0287
2009	32	Jiangsu	eastern	1	8.5796	67.2096	39.5233	27.6864	0.314065	6.09672	504.005	2.24523	41.27	21.1082	12.4129	8.69532
2010	32	Jiangsu	eastern	1	8.88322	76.7769	44.5925	32.1844	0.601902	6.23069	606.691	12.5643	47.89	46.2121	26.8403	19.3719
2011	32	Jiangsu	eastern	1	9.30955	94.7256	54.8764	39.8491	0.678945	6.35063	569.626	12.3586	47.71	64.3135	37.2581	27.0553
2012	32	Jiangsu	eastern	1	9.69536	63.861	38.2871	25.5739	0.741634	6.43775	858.053	20.4425	47.03	47.3615	28.395	18.9665
2013	32	Jiangsu	eastern	1	9.72854	57.978	34.61	23.368	0.882799	6.50185	950.02	23.6482	47.38	51.1829	30.5537	20.6293
2014	32	Jiangsu	eastern	1	9.8869	53.1861	32.2609	20.9252	0.834495	6.57665	1059.59	26.9063	47.87	44.3835	26.9216	17.4619
2015	32	Jiangsu	eastern	1	10.4917	48.4619	30.0817	18.3802	0.817096	6.66205	1125.75	28.9191	48.41	39.598	24.5796	15.0184
2016	32	Jiangsu	eastern	1	10.6202	43.7133	27.3846	16.3287	0.821368	6.77977	1165.08	30.515	48.16	35.9047	22.4928	13.4119
1998	33	Zhejiang	eastern	1	3.85015	24.336	17.8015	6.53446	0.32117	3.32241	61.0249	0.132857	2.43	7.81598	5.7173	2.09867
1999	33	Zhejiang	eastern	1	4.68213	27.8384	19.5744	8.26407	0.346251	3.31368	65.7566	0.135284	2.68	9.63907	6.77764	2.86144
2000	33	Zhejiang	eastern	1	5.21494	37.5247	26.2133	11.3114	0.449884	3.37803	74.1715	0.403406	3.25	16.8818	11.7929	5.08884
2001	33	Zhejiang	eastern	1	5.15906	39.3554	27.5696	11.7858	0.459026	3.52824	83.3394	0.500278	3.72	18.0652	12.6552	5.41001
2002	33	Zhejiang	eastern	1	5.23644	43.3865	30.4136	12.9729	0.486574	3.76589	96.7024	0.656067	4.84	21.1107	14.7985	6.31227
2003	33	Zhejiang	eastern	1	6.06146	52.3746	35.4746	16.9001	0.546473	4.11457	117.253	0.908542	7.87	28.6213	19.3859	9.23544
2004	33	Zhejiang	eastern	1	6.66568	60.5402	41.3089	19.2313	0.499167	4.42403	140.741	1.39548	10.31	30.2197	20.6201	9.59965
2005	33	Zhejiang	eastern	1	7.01212	66.2417	47.3745	18.8673	0.288391	4.62409	162.118	2.94569	13.31	19.1035	13.6624	5.44115
2006	33	Zhejiang	eastern	1	7.26123	71.4383	51.7993	19.6389	0.254235	4.8339	194.772	2.77564	16.25	18.1621	13.1692	4.9929
2007	33	Zhejiang	eastern	1	7.7021	73.6227	53.3972	20.2256	0.241805	4.98126	240.208	3.60688	18.39	17.8023	12.9117	4.89064
2008	33	Zhejiang	eastern	1	8.09224	71.808	52.4772	19.3308	0.274518	5.06421	294.026	4.72081	20.32	19.7126	14.4059	5.30665
2009	33	Zhejiang	eastern	1	8.48011	55.826	39.5544	16.2716	0.245573	5.09987	336.278	9.55139	21.82	13.7094	9.7135	3.99587
2010	33	Zhejiang	eastern	1	8.76561	62.4465	44.4491	17.9973	0.217687	5.21076	406.003	7.23774	23.37	13.5938	9.67597	3.91778
2011	33	Zhejiang	eastern	1	9.11987	82.5308	57.7142	24.8166	0.222461	5.30787	374.863	6.93731	23.84	18.3599	12.8392	5.52072
2012	33	Zhejiang	eastern	1	9.35626	56.776	40.8039	15.9721	0.234551	5.38362	550.234	11.4697	24.75	13.3169	9.57061	3.74628
2013	33	Zhejiang	eastern	1	9.31821	55.9375	41.4375	14.5	0.215845	5.48234	600.293	12.9943	24.49	12.0738	8.94409	3.12976
2014	33	Zhejiang	eastern	1	9.50092	54.2886	41.7941	12.4946	0.217192	5.5717	653.986	14.7799	25.37	11.7911	9.07734	2.71372
2015	33	Zhejiang	eastern	1	10.0581	50.3633	40.1317	10.2317	0.228735	5.67611	688.564	16.2353	26.4	11.5199	9.17954	2.34035
2016	33	Zhejiang	eastern	1	10.1878	47.3137	37.6546	9.65912	0.419822	5.76791	711.371	17.0212	27.33	19.8633	15.8082	4.05511
1998	35	Fujian	eastern	1	2.99573	44.9442	26.0918	18.8524	0.219509	3.86893	38.165	0.0748829	2.15	9.86567	5.72739	4.13828
1999	35	Fujian	eastern	1	3.46574	42.7239	25.1012	17.6227	0.236859	3.9004	41.2397	0.111126	2.07	10.1195	5.94544	4.17408
2000	35	Fujian	eastern	1	4.5326	46.6709	28.3848	18.2862	0.458492	3.85193	45.4682	0.256054	2.43	21.3982	13.0142	8.38405
2001	35	Fujian	eastern	1	4.40672	45.9907	28.302	17.6888	0.336229	3.93691	49.2045	0.273274	2.84	15.4634	9.51595	5.94749
2002	35	Fujian	eastern	1	4.14313	52.6091	32.1809	20.4282	0.288722	4.08429	53.9781	0.294807	3.68	15.1894	9.29134	5.89806
2003	35	Fujian	eastern	1	4.91998	58.6696	35.0961	23.5734	0.334693	4.19144	60.2111	0.453063	4.78	19.6363	11.7464	7.88985
2004	35	Fujian	eastern	1	5.07517	68.2532	42.2136	26.0396	0.245334	4.23232	69.6334	0.554569	5.28	16.7449	10.3564	6.38841
2005	35	Fujian	eastern	1	5.48894	68.7041	43.9943	24.7099	0.262345	4.32188	79.1964	0.0193318	6.48	18.0242	11.5417	6.48251
2006	35	Fujian	eastern	1	5.73657	66.678	43.9079	22.7701	0.149247	4.47506	93.9735	0.835172	9.5	9.95152	6.55313	3.39839
2007	35	Fujian	eastern	1	5.81711	62.8459	42.1556	20.6903	0.157408	4.63187	118.46	1.05286	11.41	9.89244	6.63562	3.25682
2008	35	Fujian	eastern	1	6.27288	57.2077	38.4383	18.7695	0.166026	4.71965	148.269	1.39597	13.04	9.49796	6.38175	3.11622
2009	35	Fujian	eastern	1	6.71417	44.5012	29.79	14.7112	0.190082	4.76644	178.983	0.0848363	14.28	8.45887	5.66254	2.79632
2010	35	Fujian	eastern	1	7.10988	50.4022	33.1247	17.2775	0.241953	4.82696	215.83	2.50289	15.34	12.195	8.01461	4.18035
2011	35	Fujian	eastern	1	7.57302	70.465	45.5805	24.8846	0.196873	4.91924	203.679	2.56916	17.37	13.8726	8.97355	4.89909
2012	35	Fujian	eastern	1	7.99867	49.8648	31.2842	18.5806	0.254251	4.98185	312.722	4.30152	17.85	12.6782	7.95405	4.72413
2013	35	Fujian	eastern	1	7.98651	48.6992	30.6236	18.0756	0.204351	5.05316	347.687	4.99388	18.72	9.95174	6.25798	3.69377
2014	35	Fujian	eastern	1	8.13915	45.3023	28.9708	16.3315	0.162919	5.15471	391.609	5.77912	19.01	7.38058	4.71988	2.6607
2015	35	Fujian	eastern	1	8.65347	40.4791	27.0139	13.4652	0.200713	5.28175	417.119	6.3082	19.47	8.12468	5.42204	2.70263
2016	35	Fujian	eastern	1	8.87766	36.1564	23.903	12.2534	0.150016	5.42193	433.744	6.8395	19.95	5.42403	3.58583	1.8382
1998	37	Shandong	eastern	1	4.51086	19.7091	12.3154	7.39366	0.373037	3.67133	84.803	0.278999	5.02	7.3522	4.5941	2.7581
1999	37	Shandong	eastern	1	5.14749	20.1806	12.7892	7.39143	0.36713	3.64139	90.5174	0.380485	4.96	7.40891	4.69529	2.71361
2000	37	Shandong	eastern	1	5.8944	24.816	15.4209	9.39513	0.34559	3.66228	100.7	0.628057	5.84	8.57618	5.32931	3.24687
2001	37	Shandong	eastern	1	5.80814	26.0642	16.3123	9.75193	0.350121	3.74988	111.086	0.736101	6.96	9.12565	5.71128	3.41436
2002	37	Shandong	eastern	1	5.77455	27.3332	17.0017	10.3315	0.338329	3.852	124.151	1.06566	9.47	9.24762	5.75217	3.49544
2003	37	Shandong	eastern	1	6.36303	30.589	18.1992	12.3898	0.435234	4.0887	145.924	1.25408	11.73	13.3134	7.92091	5.39247
2004	37	Shandong	eastern	1	6.6695	33.4213	19.7495	13.6718	0.499839	4.24003	181.495	1.71687	16.7	16.7053	9.87159	6.8337
2005	37	Shandong	eastern	1	6.80572	34.5788	20.7839	13.7949	0.535537	4.36463	221.916	1.16716	22.46	18.5182	11.1306	7.38766
2006	37	Shandong	eastern	1	6.99577	35.0862	21.5934	13.4928	0.105937	4.483	271.371	2.9008	26.84	3.71694	2.28755	1.42939
2007	37	Shandong	eastern	1	7.26892	37.095	22.7493	14.3457	0.174682	4.56758	330.164	4.0001	35.57	6.47982	3.97389	2.50593
2008	37	Shandong	eastern	1	7.52023	37.3808	21.992	15.3888	0.213403	4.61673	423.767	5.94142	41.11	7.97719	4.69316	3.28403
2009	37	Shandong	eastern	1	7.96032	28.046	16.0327	12.0134	0.212231	4.7185	495.804	3.13748	43.16	5.95223	3.40263	2.5496
2010	37	Shandong	eastern	1	8.3202	32.9737	18.1686	14.8051	0.257026	4.82449	573.658	9.84168	44.4	8.47511	4.6698	3.8053
2011	37	Shandong	eastern	1	8.67522	44.8327	23.893	20.9396	0.278599	4.96546	526.148	9.79412	47.29	12.4904	6.65658	5.83377
2012	37	Shandong	eastern	1	8.91637	30.9309	16.2133	14.7176	0.279956	5.06332	793.848	16.195	47.43	8.65931	4.53903	4.12028
2013	37	Shandong	eastern	1	9.09527	30.3529	15.2817	15.0712	0.324818	5.17327	878.108	18.6941	47.59	9.85918	4.96378	4.8954
2014	37	Shandong	eastern	1	9.26274	28.6256	14.9582	13.6674	0.419499	5.29444	967.419	21.2297	46.41	12.0084	6.27497	5.73346
2015	37	Shandong	eastern	1	9.73394	23.7865	14.2285	9.55799	0.488164	5.3906	1011.53	22.9144	47.42	11.6117	6.94582	4.66586
2016	37	Shandong	eastern	1	9.87323	22.8838	13.3869	9.49701	0.582063	5.52893	1024.11	23.5777	50.91	13.3198	7.79199	5.52786
1998	44	Guangdong	eastern	1	4.34381	125.975	73.3904	52.5844	0.290852	5.40149	103.035	0.493985	4.93	36.64	21.3457	15.2943
1999	44	Guangdong	eastern	1	4.81218	125.6	69.5258	56.0737	0.372435	5.37175	111.738	0.77305	4.8	46.7777	25.8939	20.8838
2000	44	Guangdong	eastern	1	5.56452	131.115	70.8514	60.2631	0.448834	5.37764	129.733	1.29356	5.14	58.8487	31.8005	27.0481
2001	44	Guangdong	eastern	1	5.70711	121.346	65.6088	55.7374	0.448302	5.40188	145.447	1.6603	5.88	54.3998	29.4125	24.9872
2002	44	Guangdong	eastern	1	5.86363	135.526	72.6143	62.9115	0.50697	5.46533	163.14	1.88966	8.47	68.7075	36.8133	31.8942
2003	44	Guangdong	eastern	1	6.85961	148.109	79.8456	68.2635	0.508519	5.48588	191.43	2.17228	10.55	75.3163	40.603	34.7133
2004	44	Guangdong	eastern	1	7.57096	156.688	84.0502	72.6379	0.303558	5.56436	227.924	2.55174	12.52	47.564	25.5141	22.0498
2005	44	Guangdong	eastern	1	7.5369	157.024	87.3826	69.6416	0.498613	5.66615	272.547	1.97306	15.71	78.2943	43.5701	34.7242
2006	44	Guangdong	eastern	1	7.80016	160.021	91.65	68.371	0.402537	5.75035	329.456	3.87847	19.6	64.4144	36.8926	27.5219
2007	44	Guangdong	eastern	1	8.21986	155.813	90.7374	65.0759	0.418053	5.85995	407.016	5.17849	23.31	65.1383	37.933	27.2052
2008	44	Guangdong	eastern	1	8.93643	135.882	80.4743	55.4074	0.547962	5.92063	504.092	6.88531	28.25	74.4579	44.0968	30.3612
2009	44	Guangdong	eastern	1	9.33741	105.815	62.1557	43.6598	0.433065	5.9761	577.509	5.83322	30.92	45.8249	26.9175	18.9075
2010	44	Guangdong	eastern	1	9.52449	116.474	67.2511	49.2233	0.512669	6.04325	673.878	11.8437	33.42	59.7129	34.4776	25.2353
2011	44	Guangdong	eastern	1	9.81148	148.007	86.1865	61.8199	0.516939	6.11471	617.181	12.1267	35.75	76.5103	44.5532	31.9571
2012	44	Guangdong	eastern	1	10.0057	108.632	63.3732	45.2592	0.639481	6.17096	905.826	19.6219	40.4	69.4683	40.5259	28.9424
2013	44	Guangdong	eastern	1	9.90768	109.896	64.0664	45.8294	0.847371	6.23957	993.287	22.9502	41.23	93.1227	54.288	38.8345
2014	44	Guangdong	eastern	1	10.0113	97.5263	58.5281	38.9981	0.609421	6.33161	1103.89	26.1347	44.1	59.4346	35.6683	23.7663
2015	44	Guangdong	eastern	1	10.4186	87.4645	55.0171	32.4474	0.909977	6.46818	1169.04	28.871	47.69	79.5907	50.0643	29.5264
2016	44	Guangdong	eastern	1	10.5617	78.4786	49.1757	29.3029	0.937686	6.66131	1217.27	30.6385	48.94	73.5883	46.1114	27.4769
1998	46	Hainan	eastern	1	1.09861	32.6448	14.3244	18.3204	0.939384	3.12694	5.33999	0.00845451	0.35	30.666	13.4561	17.2099
1999	46	Hainan	eastern	1	2.07944	21.1378	12.9784	8.15941	1.72881	3.14204	5.75765	0.0157026	0.37	36.5432	22.4371	14.106
2000	46	Hainan	eastern	1	2.70805	20.24	12.6182	7.62179	1.59447	3.15427	6.36295	0.00966242	0.4	32.2721	20.1194	12.1527
2001	46	Hainan	eastern	1	2.77259	24.9685	11.4045	13.5641	1.45018	3.06787	6.997	0.0102689	0.39	36.2088	16.5385	19.6704
2002	46	Hainan	eastern	1	1.79176	24.0393	10.5503	13.4888	0.142113	2.28757	7.76563	0.0144987	0.39	3.41628	1.49933	1.91693
2003	46	Hainan	eastern	1	3.3322	26.3733	10.0419	16.3313	0.168077	2.18605	8.62583	0.014498	0.58	4.43274	1.68781	2.74491
2004	46	Hainan	eastern	1	3.58352	34.3494	11.0322	23.3171	0.0230009	2.15559	9.90322	0.0253724	0.77	0.790066	0.253751	0.536314
2005	46	Hainan	eastern	1	3.58352	22.9025	9.21152	13.691	0.10892	2.2192	11.1007	0.647617	1.18	2.49453	1.00332	1.49122
2006	46	Hainan	eastern	1	3.66356	21.554	10.4174	11.1366	0.0800905	2.4681	13.205	0.0260217	1.64	1.72627	0.834336	0.891935
2007	46	Hainan	eastern	1	3.93183	21.8775	8.49385	13.3836	0.0584211	4.54438	16.0641	0.0333022	1.96	1.27811	0.49622	0.781886
2008	46	Hainan	eastern	1	3.85015	21.9927	7.70822	14.2845	0.236863	4.57119	20.591	0.045208	2.34	5.20927	1.82579	3.38348
2009	46	Hainan	eastern	1	4.43082	20.1753	5.40845	14.7669	0.033587	4.50314	24.196	1.98049	3.08	0.67763	0.181654	0.495976
2010	46	Hainan	eastern	1	5.24702	28.6042	7.67423	20.93	0.158155	3.2537	30.2353	0.102518	3.68	4.52388	1.21371	3.31017
2011	46	Hainan	eastern	1	5.6058	43.5953	8.68629	34.909	0.137093	3.09404	29.2601	0.120629	3.92	5.97663	1.19083	4.7858
2012	46	Hainan	eastern	1	5.98141	31.5984	6.91909	24.6794	0.0198421	3.2985	45.3253	0.217457	4.09	0.62698	0.137289	0.489691
2013	46	Hainan	eastern	1	6.10702	29.6623	7.33667	22.3257	0.121769	3.29561	50.52	0.235305	4.38	3.61196	0.89338	2.71858
2014	46	Hainan	eastern	1	5.94017	27.8346	7.75017	20.0844	0.018639	3.3282	56.989	0.275119	4.48	0.51881	0.144456	0.374354
2015	46	Hainan	eastern	1	6.03309	23.4938	6.29614	17.1976	0.0590397	3.43958	59.4496	0.272943	4.82	1.38707	0.371723	1.01534
2016	46	Hainan	eastern	1	5.94803	18.5976	3.48371	15.1138	0.0849477	4.33125	61.0211	0.326694	4.87	1.57982	0.295933	1.28389
1998	14	Shanxi	central	2	3.71357	5.71027	4.59035	1.11993	0.0605681	1.3059	19.4584	0.0833374	1.89	0.34586	0.278028	0.0678318
1999	14	Shanxi	central	2	4.46591	6.39379	4.16905	2.22474	0.0237238	1.54799	20.1367	0.0905918	1.96	0.151685	0.0989058	0.0527794
2000	14	Shanxi	central	2	5.15329	7.91463	5.54833	2.3663	0.0284875	1.57423	22.2926	0.119572	2.07	0.225468	0.158058	0.0674099
2001	14	Shanxi	central	2	4.8828	7.91625	5.98819	1.92806	0.0723961	1.59635	24.5189	0.130717	2.19	0.573105	0.433522	0.139584
2002	14	Shanxi	central	2	5.0814	8.22939	5.91555	2.31384	0.167817	1.7525	28.0888	0.173984	3.19	1.38103	0.992728	0.3883
2003	14	Shanxi	central	2	5.6204	8.95795	6.58634	2.37161	0.112954	1.8114	34.496	0.19089	4.08	1.01184	0.743954	0.267883
2004	14	Shanxi	central	2	5.68698	12.474	9.34994	3.12405	0.167891	1.9334	43.1497	0.282721	5.11	2.09427	1.56977	0.5245
2005	14	Shanxi	central	2	5.63479	10.8494	6.90306	3.94632	0.113414	2.04252	51.115	0.317767	8.83	1.23047	0.782901	0.447567
2006	14	Shanxi	central	2	5.74939	10.9625	6.84777	4.11478	0.121373	2.40694	60.4522	0.449803	10.84	1.33055	0.831132	0.499422
2007	14	Shanxi	central	2	5.72685	15.0063	8.46568	6.54057	0.137236	2.87847	77.1644	0.63146	13.21	2.0594	1.16179	0.8976
2008	14	Shanxi	central	2	6.04025	14.364	9.23313	5.13084	0.175554	2.89037	100.216	0.857581	14.12	2.52166	1.62092	0.90074
2009	14	Shanxi	central	2	6.40192	7.9616	2.63632	5.32528	0.220252	3.02042	107.63	1.18332	15.34	1.75355	0.580654	1.1729
2010	14	Shanxi	central	2	6.6053	9.33301	3.49003	5.84298	0.200971	3.1324	134.75	1.31662	16.55	1.87567	0.701397	1.17427
2011	14	Shanxi	central	2	7.01571	11.3109	4.16218	7.14876	0.200066	3.46257	130.343	1.31532	15.27	2.26293	0.832711	1.43022
2012	14	Shanxi	central	2	7.16781	7.82419	3.64917	4.17502	0.252697	3.46458	192.264	2.10155	16.26	1.97715	0.922136	1.05502
2013	14	Shanxi	central	2	7.19444	7.84197	3.97069	3.87128	0.416637	3.5317	201.365	2.46435	17.33	3.26725	1.65434	1.61292
2014	14	Shanxi	central	2	7.3518	7.81373	4.30373	3.51001	0.379732	3.66661	207.747	2.4777	17.41	2.96713	1.63426	1.33286
2015	14	Shanxi	central	2	7.79647	7.16259	4.10825	3.05434	0.401055	3.71618	204.972	2.12735	19.13	2.8726	1.64763	1.22496
2016	14	Shanxi	central	2	7.7878	8.48021	5.05521	3.42499	0.326137	3.74154	196.474	1.9963	19.93	2.76571	1.64869	1.11702
1998	22	Jilin	central	2	3.7612	8.67262	3.92752	4.7451	0.590768	1.98142	19.0474	0.096623	2.9	5.1235	2.32025	2.80325
1999	22	Jilin	central	2	4.41884	10.9481	5.04154	5.90656	0.618652	1.98197	20.2075	0.0893839	3.03	6.77306	3.11896	3.65411
2000	22	Jilin	central	2	5.03695	10.9053	5.33224	5.57305	0.365819	2.03614	23.5704	0.161846	3.05	3.98937	1.95064	2.03873
2001	22	Jilin	central	2	4.92725	12.5189	5.70621	6.81265	0.417587	2.09162	25.6161	0.199821	3.48	5.22771	2.38284	2.84487
2002	22	Jilin	central	2	5.05625	13.0481	6.23242	6.81563	0.353075	2.88547	28.3757	0.318972	3.78	4.60695	2.20051	2.40643
2003	22	Jilin	central	2	5.45104	19.1168	6.78519	12.3316	0.32791	2.90499	32.1624	0.335871	5.26	6.26858	2.22493	4.04365
2004	22	Jilin	central	2	6.11147	18.002	4.54593	13.4561	0.345611	2.96274	37.7205	0.428915	6.5	6.22169	1.57112	4.65057
2005	22	Jilin	central	2	5.96871	14.9234	5.63802	9.28537	0.337712	3.03062	43.7415	0.474838	8.4	5.03981	1.90403	3.13579
2006	22	Jilin	central	2	6.10702	14.9394	5.65681	9.28263	0.359443	3.42751	52.9741	0.506803	10.25	5.36987	2.0333	3.33657
2007	22	Jilin	central	2	6.1181	15.2137	5.6982	9.51548	0.330852	3.4447	67.6891	0.651954	10.87	5.03348	1.88526	3.14822
2008	22	Jilin	central	2	6.35263	15.1444	5.42024	9.72413	0.305109	2.86157	88.0336	0.723327	11.79	4.62068	1.65376	2.96692
2009	22	Jilin	central	2	6.57786	11.0293	2.93516	8.09412	0.271472	2.96011	106.466	1.19063	12.74	2.99414	0.796814	2.19733
2010	22	Jilin	central	2	6.66568	13.2702	3.52596	9.74425	0.217004	3.10275	126.94	1.11012	13.6	2.87969	0.765148	2.11454
2011	22	Jilin	central	2	7.09174	17.9962	4.07687	13.9193	0.24848	3.14643	122.587	1.03346	14.16	4.47168	1.01302	3.45866
2012	22	Jilin	central	2	7.36708	12.9614	3.15694	9.80447	0.210382	3.17346	189.509	1.74283	14.65	2.72685	0.664164	2.06268
2013	22	Jilin	central	2	7.31055	12.4535	3.24884	9.2047	0.266102	3.45881	207.425	1.90311	14.64	3.31391	0.864523	2.44939
2014	22	Jilin	central	2	7.26822	11.7402	2.5712	9.16903	0.207022	3.5064	224.704	2.12769	15.18	2.43049	0.532296	1.8982
2015	22	Jilin	central	2	7.71423	8.36058	2.04338	6.31721	0.188221	3.5619	225.79	2.27025	15.7	1.57363	0.384606	1.18903
2016	22	Jilin	central	2	7.79482	8.29474	1.88884	6.40589	0.787855	3.57251	222.465	2.10319	16.49	6.53505	1.48813	5.04691
1998	23	Heilongjiang	central	2	3.98898	6.02691	2.71161	3.3153	0.550029	2.29506	33.5089	0.167883	3.01	3.31497	1.49146	1.82351
1999	23	Heilongjiang	central	2	4.44265	6.34948	2.76456	3.58491	0.548167	2.20265	34.6217	0.173936	3.02	3.48057	1.51544	1.96513
2000	23	Heilongjiang	central	2	5.33754	7.84592	3.8126	4.03332	0.483595	2.12154	38.0627	0.179963	3.52	3.79425	1.84375	1.95049
2001	23	Heilongjiang	central	2	4.97673	8.26314	3.93573	4.32742	0.327527	2.03471	40.9561	0.243313	3.74	2.7064	1.28906	1.41735
2002	23	Heilongjiang	central	2	4.92725	9.89667	4.5207	5.37599	0.330227	2.01063	43.9456	0.281517	4.64	3.26814	1.49286	1.77529
2003	23	Heilongjiang	central	2	5.43372	10.8718	5.86342	5.00843	0.298713	2.0947	49.0202	0.395071	6.91	3.24757	1.75148	1.49608
2004	23	Heilongjiang	central	2	5.7869	11.8281	6.41265	5.41543	0.26463	2.24771	57.3973	0.427707	8.5	3.13006	1.69698	1.43309
2005	23	Heilongjiang	central	2	6.00881	14.3593	9.1107	5.24864	0.258601	2.39608	66.6187	0.590829	10.08	3.71334	2.35604	1.35731
2006	23	Heilongjiang	central	2	6.33683	16.7029	10.9598	5.74312	0.252639	2.6174	76.9721	0.706302	13.1	4.21979	2.76886	1.45093
2007	23	Heilongjiang	central	2	6.50429	19.009	13.4706	5.53838	0.492974	2.67339	90.9917	0.845363	14.89	9.37093	6.64065	2.73028
2008	23	Heilongjiang	central	2	6.60665	20.3075	14.755	5.55246	0.496207	2.78316	113.902	1.18774	17	10.0767	7.32155	2.75517
2009	23	Heilongjiang	central	2	7.04054	12.9214	8.02709	4.89436	0.568941	2.89591	125.601	1.59726	17.44	7.35154	4.56694	2.78461
2010	23	Heilongjiang	central	2	7.32119	16.8028	10.7215	6.08134	0.510313	2.9764	151.852	1.80138	18.1	8.57469	5.47131	3.10339
2011	23	Heilongjiang	central	2	7.57712	26.3967	12.11	14.2867	0.493309	3.04171	145.937	1.49394	19.61	13.0217	5.97396	7.04778
2012	23	Heilongjiang	central	2	7.7907	17.297	6.64226	10.6547	0.733643	3.10221	217.323	2.31742	20.38	12.6898	4.87305	7.81673
2013	23	Heilongjiang	central	2	7.71334	16.9173	7.06283	9.85445	0.704084	3.1265	229.819	2.62016	18.41	11.9112	4.97283	6.93836
2014	23	Heilongjiang	central	2	7.80547	15.889	7.08053	8.80845	0.799751	3.17735	244.829	2.62584	18.54	12.7072	5.66266	7.04457
2015	23	Heilongjiang	central	2	8.30003	8.67635	3.31801	5.35835	0.843718	3.10468	242.176	2.53195	19.4	7.3204	2.79947	4.52094
2016	23	Heilongjiang	central	2	8.37678	7.1401	2.17388	4.96622	0.817681	3.34215	231.638	2.29589	19.96	5.83832	1.77754	4.06078
1998	34	Anhui	central	2	2.99573	7.59107	4.92336	2.66771	0.155508	2.16482	30.7136	0.105078	2.62	1.18047	0.765621	0.41485
1999	34	Anhui	central	2	3.8712	8.08385	5.11588	2.96797	0.178975	2.20398	32.7621	0.128036	2.31	1.4468	0.915613	0.531192
2000	34	Anhui	central	2	4.64439	9.54835	6.19653	3.35181	0.210235	2.2131	35.0515	0.24156	2.98	2.00739	1.30273	0.704667
2001	34	Anhui	central	2	4.26268	9.22901	5.81856	3.41046	0.197569	2.22007	39.2238	0.254307	3.44	1.82337	1.14957	0.673801
2002	34	Anhui	central	2	4.59512	9.83152	5.76852	4.06301	0.214287	2.26405	42.5262	0.310514	4.43	2.10677	1.23612	0.870649
2003	34	Anhui	central	2	4.93447	12.5487	6.46366	6.08506	0.22421	2.45479	47.3977	0.391446	6.57	2.81355	1.44922	1.36433
2004	34	Anhui	central	2	5.01064	12.5413	6.84635	5.69497	0.190521	2.56017	57.5024	0.457912	8.84	2.38939	1.30437	1.08501
2005	34	Anhui	central	2	5.47227	14.1073	8.02641	6.08092	0.266446	2.73955	64.6429	0.176403	11.7	3.75884	2.1386	1.62024
2006	34	Anhui	central	2	5.6058	16.167	9.02773	7.13926	0.302529	2.9069	75.7416	0.734802	14.42	4.89098	2.73115	2.15983
2007	34	Anhui	central	2	5.7589	16.8985	9.34821	7.55023	0.35935	3.16779	94.2825	0.919652	18.12	6.07247	3.35928	2.71318
2008	34	Anhui	central	2	6.19236	16.6448	9.37153	7.27327	0.36701	3.23731	121.262	1.34665	19.11	6.10881	3.43945	2.66937
2009	34	Anhui	central	2	6.67834	10.6515	6.0375	4.61398	0.35395	3.32863	147.188	0.690392	20.57	3.77009	2.13697	1.63312
2010	34	Anhui	central	2	7.01302	13.4102	6.85769	6.5525	0.373378	3.41194	181.007	2.39745	23.22	5.00707	2.56051	2.44656
2011	34	Anhui	central	2	7.61382	17.6419	9.62561	8.01631	0.425039	3.49299	177.471	2.48913	25.61	7.4985	4.09126	3.40724
2012	34	Anhui	central	2	8.02813	14.3793	9.79072	4.58855	0.500575	3.68793	273.203	4.47295	26.55	7.1979	4.90099	2.29691
2013	34	Anhui	central	2	8.35255	14.8887	9.24068	5.64805	0.680342	3.72839	305.728	5.59804	28.01	10.1294	6.28682	3.8426
2014	34	Anhui	central	2	8.55333	14.4894	9.27674	5.21269	0.814587	3.87174	339.401	6.4075	29.99	11.8029	7.55671	4.24619
2015	34	Anhui	central	2	9.32188	13.5418	9.13364	4.40811	0.865537	4.66801	353.311	6.93276	29.25	11.7209	7.9055	3.81538
2016	34	Anhui	central	2	9.63509	12.0865	7.74149	4.34504	0.890602	4.20851	367.457	7.15264	30.8	10.7643	6.89459	3.86971
1998	36	Jiangxi	central	2	2.99573	5.9997	4.89747	1.10223	0.222877	1.73289	20.7724	0.0531427	2.29	1.3372	1.09153	0.245663
1999	36	Jiangxi	central	2	3.4012	5.86787	4.04671	1.82117	0.277528	1.5796	22.3901	0.0736813	2.51	1.6285	1.12308	0.505425
2000	36	Jiangxi	central	2	4.20469	6.71286	4.94938	1.76348	0.345964	1.92804	24.1931	0.0990398	2.59	2.32241	1.71231	0.610099
2001	36	Jiangxi	central	2	4.34381	5.82448	3.95304	1.87144	0.288296	1.99864	26.2846	0.0937492	2.76	1.67917	1.13965	0.539528
2002	36	Jiangxi	central	2	4.14313	5.72314	3.55311	2.17004	0.256648	2.2894	29.6073	0.141362	3.5	1.46883	0.911896	0.556935
2003	36	Jiangxi	central	2	4.57471	7.4534	4.43685	3.01652	0.2968	2.61498	33.9182	0.205388	4.72	2.21217	1.31686	0.895305
2004	36	Jiangxi	central	2	4.65396	8.4473	4.77623	3.67107	0.270955	2.79276	41.7642	0.259765	6.54	2.28884	1.29414	0.994695
2005	36	Jiangxi	central	2	4.95583	8.29251	4.97668	3.31583	0.274177	2.91723	49.0154	0.386637	9.78	2.27362	1.36449	0.909123
2006	36	Jiangxi	central	2	5.05625	10.371	6.28304	4.08797	0.193205	3.14415	59.7325	0.46839	14.11	2.00373	1.21391	0.789816
2007	36	Jiangxi	central	2	5.17048	12.718	7.32857	5.38944	0.171601	3.36623	74.2926	0.625056	21.9	2.18243	1.25759	0.924834
2008	36	Jiangxi	central	2	5.3845	14.2597	8.09082	6.16893	0.111376	3.5111	95.499	0.864431	26.45	1.5882	0.901126	0.687073
2009	36	Jiangxi	central	2	5.95584	11.4125	6.58066	4.83184	0.127878	3.60821	111.972	1.16284	21.33	1.45941	0.841522	0.617886
2010	36	Jiangxi	central	2	6.01859	15.6189	9.69248	5.92638	0.243861	3.7823	138.417	1.27708	22.59	3.80883	2.36361	1.44521
2011	36	Jiangxi	central	2	6.52062	23.1832	16.1162	7.067	0.292118	3.89347	135.74	1.12277	22.58	6.77223	4.70783	2.0644
2012	36	Jiangxi	central	2	6.79347	16.257	12.2183	4.03876	0.307205	3.98633	205.534	1.80473	23.2	4.99424	3.75352	1.24073
2013	36	Jiangxi	central	2	6.82763	16.039	12.294	3.74495	0.298783	4.07363	229.108	2.15432	24.06	4.79219	3.67325	1.11893
2014	36	Jiangxi	central	2	6.94022	16.7033	12.5186	4.18474	0.323007	4.20507	255.822	2.49235	24.03	5.39529	4.04359	1.3517
2015	36	Jiangxi	central	2	7.40184	15.7908	12.3336	3.4572	0.387762	4.28466	268.508	2.78081	23.45	6.12306	4.7825	1.34057
2016	36	Jiangxi	central	2	7.55695	14.3727	10.6995	3.67322	0.427092	4.35334	278.503	3.12091	25.64	6.13847	4.56966	1.5688
1998	41	Henan	central	2	3.46574	3.33187	2.28115	1.05073	0.409661	2.50094	52.0344	0.142519	3.96	1.36494	0.934497	0.430443
1999	41	Henan	central	2	4.45435	3.20468	2.06572	1.13896	0.446356	2.4809	54.5717	0.161857	3.99	1.43043	0.922047	0.508381
2000	41	Henan	central	2	5.34233	3.74061	2.45089	1.28972	0.418803	2.43001	61.0302	0.299535	4.57	1.56658	1.02644	0.54014
2001	41	Henan	central	2	5.14166	4.16152	2.55055	1.61097	0.384219	2.30986	66.8448	0.342016	4.61	1.59894	0.979971	0.618966
2002	41	Henan	central	2	5.00395	4.39257	2.90531	1.48726	0.295761	2.46945	72.9222	0.35401	7.12	1.29915	0.859279	0.439872
2003	41	Henan	central	2	5.54518	5.67914	3.59066	2.08848	0.280574	2.53592	82.9733	0.413193	10.9	1.59342	1.00745	0.585974
2004	41	Henan	central	2	5.72359	6.40512	4.03941	2.36571	0.237564	2.69874	103.348	0.512281	13.43	1.52163	0.959618	0.562009
2005	41	Henan	central	2	5.87493	6.0388	3.97708	2.06172	0.249104	3.02723	127.921	0.132906	16.52	1.50429	0.990706	0.513584
2006	41	Henan	central	2	6.10925	6.39371	4.33081	2.0629	0.191937	3.14845	153.191	0.988823	20.21	1.22719	0.831245	0.395947
2007	41	Henan	central	2	6.33328	6.64896	4.35541	2.29355	0.17446	3.24478	192.288	1.29494	26.72	1.15998	0.759845	0.400132
2008	41	Henan	central	2	6.50429	7.08117	4.3424	2.73876	0.141202	3.37776	246.843	1.67543	30.25	0.999874	0.613155	0.386719
2009	41	Henan	central	2	7.02909	4.72958	2.57787	2.1517	0.135031	3.54674	284.939	0.386151	33.41	0.638638	0.348092	0.290545
2010	41	Henan	central	2	7.31189	5.27254	3.11339	2.15914	0.117789	3.63405	338.196	3.0931	38.25	0.621045	0.366723	0.254323
2011	41	Henan	central	2	7.80873	10.4436	6.15932	4.28423	0.143924	3.74604	312.371	3.06791	43.3	1.50308	0.886474	0.616603
2012	41	Henan	central	2	8.06527	11.0124	6.31651	4.69589	0.134947	3.83603	469.823	4.93326	43.53	1.4861	0.852397	0.633698
2013	41	Henan	central	2	8.06243	11.7147	7.03135	4.68333	0.125005	3.86675	511.81	5.64892	45.02	1.46439	0.87895	0.585438
2014	41	Henan	central	2	8.15852	11.4233	6.92428	4.49906	0.116754	4.07547	568.767	6.51169	44.53	1.33372	0.80844	0.525285
2015	41	Henan	central	2	8.59119	12.4191	7.24832	5.17082	0.121734	4.2299	594.088	6.98414	46.58	1.51183	0.882366	0.629465
2016	41	Henan	central	2	8.82629	11.6876	7.02532	4.6623	0.145058	4.40975	609.304	7.44019	48.69	1.69538	1.01908	0.676303
1998	42	Hubei	central	2	4.20469	7.53011	4.54011	2.99	0.602424	2.84206	37.6108	0.286246	4.96	4.53632	2.73507	1.80124
1999	42	Hubei	central	2	4.67283	6.86459	3.87704	2.98754	0.712729	2.79043	39.0063	0.323714	4.94	4.89259	2.76328	2.12931
2000	42	Hubei	central	2	5.04986	7.5263	4.52006	3.00624	0.778476	2.81361	42.8213	0.420315	5.66	5.85904	3.51876	2.34028
2001	42	Hubei	central	2	5.22575	7.63023	3.83251	3.79772	0.872554	2.64922	46.881	0.445188	6.04	6.65779	3.34407	3.31371
2002	42	Hubei	central	2	5.2575	7.76643	4.12229	3.64414	0.827481	2.76342	50.9004	0.57874	7.84	6.42657	3.41112	3.01546
2003	42	Hubei	central	2	6.04025	8.88915	4.6198	4.26934	0.867141	2.87221	57.478	0.662076	11.91	7.70815	4.00602	3.70212
2004	42	Hubei	central	2	6.61204	9.94073	4.96932	4.97141	0.8196	3.1221	68.0614	0.683847	14.32	8.14742	4.07285	4.07457
2005	42	Hubei	central	2	6.59715	11.3717	5.5619	5.80979	0.76147	3.2496	79.6254	2.51797	18.79	8.6592	4.23522	4.42398
2006	42	Hubei	central	2	6.7511	12.4613	6.63271	5.82854	0.583431	3.3322	94.3901	1.16974	26.26	7.27029	3.86973	3.40055
2007	42	Hubei	central	2	6.78672	12.4377	6.83659	5.60115	0.559438	3.44505	119.547	1.42559	27.6	6.95814	3.82465	3.1335
2008	42	Hubei	central	2	7.04925	13.3414	7.54443	5.79691	0.555191	3.52724	155.199	2.04121	35.19	7.40699	4.1886	3.21839
2009	42	Hubei	central	2	7.29845	9.09954	5.2636	3.83594	0.594339	3.62966	189.581	6.19305	32.82	5.40821	3.12836	2.27985
2010	42	Hubei	central	2	7.61333	11.0891	6.17563	4.91351	0.568161	3.75803	233.852	3.86784	33.13	6.30042	3.50875	2.79167
2011	42	Hubei	central	2	8.05833	14.7497	8.57862	6.17108	0.64021	3.94924	227.713	3.74645	36.3	9.44288	5.49211	3.95078
2012	42	Hubei	central	2	8.30647	9.05037	5.49259	3.55778	0.882644	4.06516	353.176	6.10308	35.3	7.98825	4.848	3.14026
2013	42	Hubei	central	2	8.30697	9.22966	5.79356	3.43609	1.60382	4.17986	394.165	7.09414	36.16	14.8027	9.29181	5.51086
2014	42	Hubei	central	2	8.48776	9.65636	5.97749	3.67887	2.12088	4.35248	445.712	8.31706	39.09	20.48	12.6775	7.80245
2015	42	Hubei	central	2	8.95751	9.60129	6.15709	3.4442	2.67119	4.49123	474.443	9.01837	38.92	25.6468	16.4467	9.2001
2016	42	Hubei	central	2	9.04982	8.00946	5.29494	2.71452	2.76696	4.59831	491.778	9.03302	39.42	22.1618	14.6509	7.51097
1998	43	Hunan	central	2	4.2485	4.87581	3.50996	1.36585	0.72777	2.05528	36.542	0.107493	3.7	3.54847	2.55444	0.994027
1999	43	Hunan	central	2	4.56435	5.0362	3.3014	1.7348	0.767155	1.97602	38.8281	0.143739	3.97	3.86355	2.53268	1.33086
2000	43	Hunan	central	2	5.2832	5.85668	3.85292	2.00375	0.807641	1.9887	42.895	0.231898	4.74	4.73009	3.11178	1.61832
2001	43	Hunan	central	2	5.11199	5.95718	3.7863	2.17089	0.766949	1.88206	46.2935	0.289705	4.97	4.56885	2.9039	1.66496
2002	43	Hunan	central	2	5.06259	5.73334	3.57911	2.15421	0.779041	2.16114	50.16	0.316555	6.21	4.46651	2.78827	1.67822
2003	43	Hunan	central	2	5.84644	6.62936	3.81142	2.81793	0.792504	2.32376	56.3005	0.363658	9	5.25379	3.02057	2.23322
2004	43	Hunan	central	2	6.07764	7.98561	4.55712	3.42849	0.723652	2.47721	68.1665	0.447038	11.1	5.7788	3.29777	2.48103
2005	43	Hunan	central	2	6.27852	7.52877	4.70174	2.82703	0.632789	2.76127	79.6968	3.25983	15.1	4.76413	2.97521	1.78892
2006	43	Hunan	central	2	6.36475	7.71709	5.34449	2.3726	0.592145	3.05871	95.2724	0.664172	19.13	4.56964	3.16472	1.40493
2007	43	Hunan	central	2	6.59987	8.01098	5.38875	2.62222	0.488173	3.19146	120.907	0.942707	20.98	3.91074	2.63065	1.2801
2008	43	Hunan	central	2	7.08674	7.92639	5.31464	2.61175	0.412829	3.28174	158.296	1.54392	24.47	3.27224	2.19404	1.07821
2009	43	Hunan	central	2	7.46851	5.3132	2.87506	2.43815	0.337245	3.3322	191.023	10.2681	25.43	1.79185	0.9696	0.822254
2010	43	Hunan	central	2	7.56008	6.2399	3.38723	2.85267	0.249994	3.47834	234.882	2.73282	27.61	1.55994	0.846789	0.713152
2011	43	Hunan	central	2	7.86557	8.30337	4.341	3.96237	0.179923	3.55415	228.145	2.70487	28.42	1.49397	0.781047	0.712922
2012	43	Hunan	central	2	8.11761	6.24166	3.58375	2.65792	0.190672	3.64756	351.649	4.56659	30.68	1.19011	0.683321	0.506791
2013	43	Hunan	central	2	8.19229	6.43113	3.78613	2.645	0.313585	3.70096	391.46	5.19898	29.44	2.0167	1.18727	0.829431
2014	43	Hunan	central	2	8.33327	7.00485	4.531	2.47386	0.362219	3.83529	440.146	5.98913	29.59	2.53729	1.64121	0.896077
2015	43	Hunan	central	2	8.82114	6.31451	4.12403	2.19048	0.363494	3.95407	464.039	6.6261	30.05	2.29529	1.49906	0.796228
2016	43	Hunan	central	2	8.84894	5.52486	3.72469	1.80017	0.334783	4.06044	475.007	7.0578	31.65	1.84963	1.24697	0.602667
1998	15	Neimenggu	western	3	2.48491	6.31485	3.44807	2.86678	0.248166	0.778407	15.2488	0.0144935	1.05	1.56713	0.855696	0.711439
1999	15	Neimenggu	western	3	2.83321	7.76775	3.20878	4.55898	0.215325	0.818898	16.6605	0.021742	1.09	1.67259	0.69093	0.981662
2000	15	Neimenggu	western	3	4.09434	14.105	5.21891	8.88608	0.391782	0.930588	18.5895	0.0398575	1.22	5.52608	2.04468	3.48141
2001	15	Neimenggu	western	3	4.29046	9.82724	3.02864	6.79861	0.364101	0.796155	20.7047	0.0468746	1.23	3.57811	1.10273	2.47538
2002	15	Neimenggu	western	3	3.97029	10.3792	3.43982	6.93942	0.299839	0.885007	23.4509	0.0579948	1.56	3.11209	1.03139	2.08071
2003	15	Neimenggu	western	3	4.38203	9.80406	4.00508	5.79897	0.454083	1.34443	28.8556	0.0773227	2.49	4.45186	1.81864	2.63322
2004	15	Neimenggu	western	3	4.68213	10.1291	3.68637	6.44278	0.342264	2.38056	36.7426	0.0942404	3.11	3.46685	1.26171	2.20513
2005	15	Neimenggu	western	3	4.58497	10.335	3.7591	6.57586	0.281532	2.53687	47.1821	0.141364	3.95	2.90962	1.05831	1.85131
2006	15	Neimenggu	western	3	4.68213	9.72949	3.49381	6.23568	0.21667	2.69463	61.2655	0.204456	5.57	2.10809	0.757003	1.35108
2007	15	Neimenggu	western	3	4.78749	9.40288	3.57888	5.824	0.170998	2.84188	82.2715	0.309966	6.72	1.60787	0.61198	0.995891
2008	15	Neimenggu	western	3	4.94164	7.66241	3.08598	4.57643	0.111136	3.09806	116.393	0.464409	7.36	0.851566	0.342962	0.508604
2009	15	Neimenggu	western	3	5.18178	4.75473	1.62524	3.12949	0.151589	3.17805	142.47	0.762064	7.58	0.720762	0.246368	0.474395
2010	15	Neimenggu	western	3	5.56834	5.10688	1.95063	3.15625	0.232577	3.146	170.941	0.932909	9.47	1.18774	0.453672	0.734071
2011	15	Neimenggu	western	3	5.89715	7.16318	2.814	4.34917	0.157884	3.23942	166.559	0.988227	9.6	1.13095	0.444285	0.686663
2012	15	Neimenggu	western	3	6.34388	4.46663	1.57503	2.8916	0.668088	3.25045	252.069	1.61109	10.51	2.9841	1.05226	1.93184
2013	15	Neimenggu	western	3	6.3081	4.45969	1.52165	2.93803	0.229001	3.13162	268.956	1.86336	10.83	1.02127	0.348459	0.672813
2014	15	Neimenggu	western	3	6.12687	5.03183	2.21012	2.82171	0.078442	3.27522	289.285	1.98769	11.17	0.394707	0.173367	0.221341
2015	15	Neimenggu	western	3	6.68085	4.44689	1.9735	2.47339	0.0862922	3.5594	286.293	2.18515	10.79	0.383732	0.170298	0.213434
2016	15	Neimenggu	western	3	6.76964	4.26511	1.61073	2.65438	0.066467	3.71552	272.919	2.22062	11.15	0.283489	0.10706	0.176429
1998	45	Guangxi	western	3	2.94444	10.436	7.81544	2.6206	0.193695	2.48257	23.0845	0.0193246	1.81	2.02141	1.51381	0.507597
1999	45	Guangxi	western	3	3.68888	7.36337	5.23764	2.12574	0.128558	2.38784	23.8125	0.0241578	1.93	0.946618	0.673339	0.27328
2000	45	Guangxi	western	3	4.59512	8.0954	5.92654	2.16887	0.0852916	2.38417	25.1228	0.101455	2.19	0.69047	0.505484	0.184986
2001	45	Guangxi	western	3	3.98898	6.52575	4.4862	2.03955	0.165631	2.32689	27.5369	0.0966487	2.36	1.08087	0.743054	0.337814
2002	45	Guangxi	western	3	3.82864	7.97082	4.94373	3.02709	0.175954	2.34603	30.4924	0.10874	3.2	1.4025	0.869869	0.532628
2003	45	Guangxi	western	3	4.41884	9.34977	5.77965	3.57012	0.148199	2.34641	34.0837	0.135315	4.02	1.38562	0.856536	0.529087
2004	45	Guangxi	western	3	4.84419	10.3106	5.75062	4.55992	0.264903	2.53987	41.4839	0.143777	5.03	2.7313	1.52336	1.20794
2005	45	Guangxi	western	3	4.94164	10.764	5.97587	4.78809	0.236086	2.68853	48.1375	0.554582	6.49	2.54122	1.41082	1.1304
2006	45	Guangxi	western	3	5.20949	11.3373	6.10936	5.22793	0.0198539	2.89037	58.8109	0.225521	8.23	0.22509	0.121295	0.103795
2007	45	Guangxi	western	3	5.23644	12.4133	6.84972	5.56359	0.0171206	3.08685	74.5893	0.281788	10.32	0.212523	0.117271	0.0952517
2008	45	Guangxi	western	3	5.31812	13.7614	7.639	6.12239	0.0384504	3.25138	96.1833	0.44934	11.07	0.529131	0.293722	0.235408
2009	45	Guangxi	western	3	5.7869	12.56	7.37965	5.18038	0.0227628	3.30322	113.493	1.98926	12.15	0.285901	0.167981	0.11792
2010	45	Guangxi	western	3	6.05444	12.6567	6.8518	5.80493	0.0432212	3.33124	140.154	0.921193	13.81	0.547038	0.296143	0.250896
2011	45	Guangxi	western	3	6.45205	17.1799	9.16353	8.01638	0.0480997	3.39926	135.949	0.939512	15.11	0.826349	0.440763	0.385585
2012	45	Guangxi	western	3	6.80461	14.2504	7.47585	6.77453	0.0193616	3.43859	206.903	1.54283	16.22	0.275909	0.144744	0.131166
2013	45	Guangxi	western	3	7.16627	14.289	8.13673	6.15231	0.0508301	3.46345	229.739	1.71232	16.95	0.726314	0.413591	0.312722
2014	45	Guangxi	western	3	7.56683	15.8926	9.53483	6.35779	0.0739066	3.62156	255.143	1.82164	17.41	1.17457	0.704687	0.469882
2015	45	Guangxi	western	3	8.29829	18.9377	10.3543	8.58343	0.0435229	3.75019	269.782	1.70028	18.27	0.824223	0.450648	0.373575
2016	45	Guangxi	western	3	8.5485	17.2705	8.31352	8.95702	0.185571	3.77781	275.772	1.77198	18.94	3.20491	1.54275	1.66216
1998	50	Chongqing	western	3	2.70805	5.34254	2.65644	2.6861	0.580081	1.89161	19.3534	0.0640128	2.26	3.0991	1.54095	1.55815
1999	50	Chongqing	western	3	3.09104	6.01699	2.44096	3.57602	1.95614	1.9821	20.0896	0.0712655	2.04	11.7701	4.77486	6.9952
2000	50	Chongqing	western	3	4.02535	8.25593	4.60277	3.65315	1.65606	1.88737	21.6317	0.121988	2.22	13.6723	7.62246	6.04983
2001	50	Chongqing	western	3	3.71357	7.67885	4.61654	3.06231	1.46436	1.94933	23.8826	0.12069	2.43	11.2446	6.76029	4.48433
2002	50	Chongqing	western	3	3.93183	6.64642	4.04408	2.60234	1.83367	1.93051	26.978	0.152236	3.07	12.1873	7.4155	4.77184
2003	50	Chongqing	western	3	4.82831	8.40344	5.13318	3.27026	2.17192	1.87901	30.8774	0.210221	4.27	18.2516	11.1489	7.10276
2004	50	Chongqing	western	3	4.99043	10.5202	5.70243	4.81779	1.96464	1.98031	36.6641	0.286346	5.4	20.6685	11.2032	9.46523
2005	50	Chongqing	western	3	5.18178	10.2458	6.01593	4.22991	1.02966	2.08318	41.8984	0.344348	5.94	10.5498	6.19439	4.35539
2006	50	Chongqing	western	3	5.50533	11.2974	6.92138	4.37598	1.41655	2.23001	48.4155	0.457238	7.65	16.0033	9.80449	6.1988
2007	50	Chongqing	western	3	5.8693	12.4185	7.52527	4.89318	0.846123	2.98437	59.8943	0.602001	9	10.5075	6.3673	4.14023
2008	50	Chongqing	western	3	6.27664	11.9963	7.20938	4.78691	1.07339	3.1717	79.3695	0.824703	9.97	12.8767	7.73845	5.1382
2009	50	Chongqing	western	3	6.72623	8.07475	4.48109	3.59366	0.586765	3.32504	95.514	1.11018	11.45	4.73798	2.62935	2.10863
2010	50	Chongqing	western	3	7.04141	10.7063	6.45192	4.25434	1.00234	3.55206	116.073	1.46893	12.28	10.7313	6.467	4.26428
2011	50	Chongqing	western	3	7.53102	25.1528	17.0784	8.07432	0.680679	3.81096	116.121	1.4893	13.07	17.121	11.6249	5.49602
2012	50	Chongqing	western	3	7.794	29.3777	21.296	8.08164	0.47345	3.9833	181.102	2.53647	13.76	13.9089	10.0826	3.82625
2013	50	Chongqing	western	3	7.76642	33.7983	23.0248	10.7735	0.706205	4.07484	203.241	2.80617	14.87	23.8686	16.2602	7.60833
2014	50	Chongqing	western	3	7.74975	41.1017	27.3063	13.7954	1.09518	4.21238	232.184	3.28678	16.58	45.0136	29.9052	15.1084
2015	50	Chongqing	western	3	8.28501	29.5095	21.8693	7.64024	0.364164	4.36748	252.349	3.96571	18.11	10.7463	7.964	2.7823
2016	50	Chongqing	western	3	8.52595	23.4958	15.2215	8.27424	0.829662	4.47808	267.085	4.54963	18.99	19.4935	12.6287	6.86483
1998	51	Sichuan	western	3	4.20469	4.98751	2.79106	2.19645	0.437525	2.26457	41.9596	0.364752	3.67	2.18216	1.22116	0.960999
1999	51	Sichuan	western	3	4.95583	5.60032	2.58298	3.01733	0.3451	2.30688	44.0773	0.454167	3.55	1.93267	0.891386	1.04128
2000	51	Sichuan	western	3	5.51343	5.36454	2.93893	2.42561	0.265134	2.31323	47.4449	0.542303	4.27	1.42232	0.77921	0.643113
2001	51	Sichuan	western	3	5.55296	5.97486	3.05132	2.92354	0.294192	2.39233	51.87	0.6943	4.46	1.75776	0.897673	0.860082
2002	51	Sichuan	western	3	5.44242	7.82733	4.74985	3.07749	0.164072	2.48474	57.0888	0.747892	5.24	1.28424	0.779316	0.504929
2003	51	Sichuan	western	3	5.83481	8.74447	4.97995	3.76452	0.241298	2.61242	64.4326	0.959285	7.43	2.11002	1.20165	0.90837
2004	51	Sichuan	western	3	6.36819	8.90898	5.16312	3.74586	0.259639	2.63777	77.0794	0.942405	10.1	2.31312	1.34055	0.972571
2005	51	Sichuan	western	3	6.41837	8.85575	5.2691	3.58665	0.258389	2.8094	89.2298	2.35728	13.93	2.28823	1.36148	0.926751
2006	51	Sichuan	western	3	6.51619	10.2345	6.1515	4.083	0.298407	2.99072	107.683	1.33578	17.33	3.05404	1.83565	1.2184
2007	51	Sichuan	western	3	6.71538	10.6277	6.36118	4.26656	0.287698	3.29094	135.289	1.78167	22.8	3.05758	1.8301	1.22748
2008	51	Sichuan	western	3	6.99026	12.8099	7.60735	5.20258	0.345453	3.74036	172.629	2.19601	24.77	4.42522	2.62798	1.79724
2009	51	Sichuan	western	3	7.37526	11.6762	6.84548	4.83077	0.385815	3.83081	206.99	7.60016	25.22	4.50487	2.64109	1.86378
2010	51	Sichuan	western	3	7.69803	12.9899	7.48571	5.50413	0.318521	3.99605	251.688	3.87077	27.86	4.13754	2.38435	1.75318
2011	51	Sichuan	western	3	8.09255	19.5682	11.902	7.66622	0.322604	4.05038	243.887	3.41124	28.92	6.31278	3.83962	2.47316
2012	51	Sichuan	western	3	8.4029	15.6082	10.1521	5.45607	0.465986	4.15959	378.927	5.56975	28.68	7.27318	4.73073	2.54245
2013	51	Sichuan	western	3	8.42639	15.3893	9.9972	5.39209	0.562954	4.28345	419.608	6.3596	31.84	8.66346	5.62796	3.0355
2014	51	Sichuan	western	3	8.64506	15.1119	9.65207	5.45982	0.697526	4.41585	464.554	7.31425	33.86	10.5409	6.73257	3.80837
2015	51	Sichuan	western	3	9.11658	10.6086	6.85838	3.75026	0.939405	4.48197	482.517	8.0743	36.15	9.96581	6.4428	3.52302
2016	51	Sichuan	western	3	9.24474	9.94419	5.63652	4.30765	0.908774	4.54535	495.83	8.45189	36.21	9.03702	5.12233	3.91468
1998	52	Guizhou	western	3	2.63906	6.05361	3.7412	2.31241	0.163923	0.872965	10.3675	0.0314025	1.02	0.992327	0.613269	0.379058
1999	52	Guizhou	western	3	2.89037	4.83558	3.15923	1.67636	0.008128	0.696143	11.324	0.0350288	1.06	0.0393036	0.0256782	0.0136254
2000	52	Guizhou	western	3	4.17439	5.30556	3.38087	1.92469	0.00601989	0.400787	12.4394	0.0507277	1.37	0.0319389	0.0203525	0.0115864
2001	52	Guizhou	western	3	3.73767	4.72167	3.08061	1.64106	0.00528559	0.469379	13.6911	0.0646338	1.51	0.0249568	0.0162828	0.00867398
2002	52	Guizhou	western	3	3.85015	4.60261	2.94094	1.66167	0.108442	0.637106	15.0234	0.0737018	1.79	0.499116	0.318921	0.180195
2003	52	Guizhou	western	3	4.36945	5.71203	3.41203	2.3	0.12544	0.741937	17.2326	0.0954452	2.54	0.716517	0.428005	0.288512
2004	52	Guizhou	western	3	5.18739	7.46732	4.27502	3.1923	0.0806564	0.803793	20.2714	0.105114	3.11	0.602287	0.344808	0.257479
2005	52	Guizhou	western	3	5.0876	5.79263	3.54489	2.24775	0.0522983	0.850151	24.2303	0.671782	3.87	0.302945	0.185392	0.117553
2006	52	Guizhou	western	3	5.23644	5.58161	3.58292	1.99869	0.0229202	0.955512	28.9829	0.179673	5.32	0.127932	0.0821214	0.0458104
2007	52	Guizhou	western	3	5.45104	6.14571	3.96702	2.17869	0.0227453	1.02855	36.9412	0.175477	6.17	0.139786	0.0902312	0.049555
2008	52	Guizhou	western	3	5.59842	6.89922	3.89574	3.00348	0.0571547	1.16783	48.7912	0.258918	6.61	0.394323	0.22266	0.171663
2009	52	Guizhou	western	3	5.77455	4.0262	2.37043	1.65576	0.0455084	1.28093	57.2305	2.55679	6.42	0.183226	0.107875	0.075351
2010	52	Guizhou	western	3	6.08905	4.66882	2.84892	1.8199	0.167728	1.41876	67.4003	0.439361	7.48	0.783091	0.477843	0.305248
2011	52	Guizhou	western	3	6.39024	7.39029	4.51362	2.87667	0.239367	1.73713	66.1351	0.42104	8.3	1.76899	1.08041	0.68858
2012	52	Guizhou	western	3	6.45363	6.09724	4.55321	1.54402	0.141185	2.03732	108.763	0.661894	8.53	0.860841	0.642847	0.217993
2013	52	Guizhou	western	3	6.65415	6.44778	5.35569	1.09208	0.227495	2.47283	128.573	0.750433	8.81	1.46684	1.21839	0.248444
2014	52	Guizhou	western	3	6.95368	7.14044	6.22956	0.910887	0.216257	2.73903	150.85	0.903497	9.86	1.54417	1.34718	0.196985
2015	52	Guizhou	western	3	7.31389	7.24774	5.8999	1.34785	0.247203	2.8985	168.624	1.00026	11.68	1.79166	1.45847	0.333192
2016	52	Guizhou	western	3	7.61874	3.21469	2.67503	0.539668	0.173594	3.16628	177.299	1.10504	11.68	0.558051	0.464368	0.0936831
1998	53	Yunnan	western	3	3.80666	7.43176	5.07329	2.35847	0.694697	1.43103	22.1186	0.062805	1.53	5.16282	3.5244	1.63842
1999	53	Yunnan	western	3	4.29046	7.23431	4.50829	2.72602	0.907133	1.47293	22.9477	0.0688497	1.58	6.56248	4.08962	2.47286
2000	53	Yunnan	western	3	4.94164	7.46262	4.83751	2.62511	0.933487	1.57257	24.2912	0.0821306	1.86	6.96626	4.51576	2.4505
2001	53	Yunnan	western	3	4.72739	7.69857	4.81576	2.88281	1.19384	1.68213	25.8331	0.0930244	1.94	9.19082	5.74922	3.4416
2002	53	Yunnan	western	3	4.41884	7.96863	5.11632	2.8523	0.776092	1.80088	27.9441	0.118406	2.56	6.18438	3.97074	2.21365
2003	53	Yunnan	western	3	5.15329	8.64328	5.4292	3.21408	0.894821	1.98911	30.881	0.132898	3.13	7.73418	4.85816	2.87603
2004	53	Yunnan	western	3	5.45959	10.0472	6.01196	4.03523	0.699421	2.06585	37.236	0.151026	3.48	7.02721	4.20489	2.82232
2005	53	Yunnan	western	3	5.72359	11.3376	6.31416	5.02345	0.459681	2.13061	41.8381	0.257355	4.77	5.21168	2.9025	2.30918
2006	53	Yunnan	western	3	5.87212	12.5963	6.86285	5.73341	0.207483	2.37024	49.4181	0.258977	6.36	2.61351	1.42392	1.18958
2007	53	Yunnan	western	3	5.90808	14.3853	7.80036	6.58491	0.204286	2.47089	61.1289	0.331741	7.3	2.93871	1.59351	1.34521
2008	53	Yunnan	western	3	5.94803	12.3071	6.39203	5.91509	0.0888017	2.6466	77.9785	0.424681	7.93	1.09289	0.567624	0.52527
2009	53	Yunnan	western	3	6.16542	8.91754	5.00113	3.9164	0.166083	2.76632	90.2445	0.544122	8.59	1.48105	0.830603	0.650448
2010	53	Yunnan	western	3	6.48004	12.6938	7.18877	5.50502	0.150643	2.88753	105.801	0.647325	9.54	1.91222	1.08294	0.829291
2011	53	Yunnan	western	3	6.91374	15.5392	9.18314	6.35608	0.131724	3.02728	103.15	0.650699	10.95	2.04689	1.20964	0.83725
2012	53	Yunnan	western	3	7.17089	12.8415	6.1216	6.71986	0.441127	3.11622	163.64	1.09205	11.89	5.66472	2.70041	2.96432
2013	53	Yunnan	western	3	7.17931	13.4506	8.33043	5.12017	0.354963	3.18209	188.122	1.26874	12.79	4.77447	2.957	1.81747
2014	53	Yunnan	western	3	7.26052	14.1926	9.00596	5.18666	0.373975	3.22895	208.612	1.39838	14.2	5.30767	3.368	1.93968
2015	53	Yunnan	western	3	7.63964	11.2005	7.59876	3.60174	0.380614	3.48799	218.662	1.75647	14.6	4.26306	2.89219	1.37087
2016	53	Yunnan	western	3	7.66153	8.93925	5.16094	3.77832	0.393929	3.49666	222.64	1.99931	15.24	3.52143	2.03304	1.48839
1998	54	Tibet	western	3	0.693147	10.8214	4.30539	6.516	1.11324	-1.25878	1.10513	0.00120779	0.12	12.0468	4.79293	7.25386
1999	54	Tibet	western	3	0.693147	13.0027	6.7392	6.26347	3.30812	-1.36258	1.28012	0.00120789	0.11	43.0143	22.2941	20.7203
2000	54	Tibet	western	3	1.38629	9.15876	7.96603	1.19273	1.01521	-1.09362	1.42279	0.0024156	0.08	9.29809	8.08722	1.21087
2001	54	Tibet	western	3	1.09861	5.5264	4.89946	0.626932	0.377709	-1.07002	1.6812	0.00241622	0.11	2.08737	1.85057	0.236798
2002	54	Tibet	western	3	0	6.65897	4.14341	2.51557	0.397618	-1.05268	1.95781	0.00604113	0.17	2.64773	1.64749	1.00023
2003	54	Tibet	western	3	1.38629	7.14874	5.4226	1.72614	1.91395	-1.02443	2.2362	0.0036245	0.17	13.6823	10.3786	3.30375
2004	54	Tibet	western	3	1.09861	7.5086	4.89164	2.61696	1.09283	-1.10564	2.66217	0.00483284	0.21	8.20563	5.34573	2.85989
2005	54	Tibet	western	3	0.693147	6.83503	5.50158	1.33346	0	-1.04982	3.0061	0.00362472	0.32	0	0	0
2006	54	Tibet	western	3	1.94591	9.11428	6.16778	2.9465	1.10104	-0.916291	3.60288	0.00619563	0.38	10.0352	6.79097	3.24421
2007	54	Tibet	western	3	1.38629	8.99713	7.46279	1.53434	1.25914	-0.675307	4.37322	0.00896597	0.43	11.3287	9.39671	1.93195
2008	54	Tibet	western	3	2.77259	14.1579	13.0809	1.077	0.676255	-0.597837	5.4092	0.0164393	0.58	9.57434	8.84602	0.728325
2009	54	Tibet	western	3	1.94591	6.22853	5.81606	0.412501	0	-0.510825	6.45575	0.0146269	0.85	0	0	0
2010	54	Tibet	western	3	2.77259	11.2497	10.3745	0.875116	1.73772	-0.627359	7.43194	0.021968	0.83	19.5487	18.028	1.5207
2011	54	Tibet	western	3	3.29584	19.3308	16.833	2.49779	2.06118	-0.320205	7.02697	0.0139187	0.82	39.8443	34.6959	5.1484
2012	54	Tibet	western	3	4.04305	30.7725	30.1528	0.619738	0	0.123102	11.1273	0.028571	0.86	0	0	0
2013	54	Tibet	western	3	3.78419	25.5962	25.2079	0.388323	2.32885	0.27079	12.9683	0.0365677	0.91	59.6098	58.7054	0.904345
2014	54	Tibet	western	3	3.91202	15.0426	14.0147	1.02786	1.73816	0.283674	14.9904	0.0390701	0.91	26.1465	24.3599	1.78659
2015	54	Tibet	western	3	3.68888	5.54541	3.56152	1.9839	0	0.691646	16.4792	0.049772	0.95	0	0	0
2016	54	Tibet	western	3	3.49651	4.51078	2.72131	1.78948	3.02689	0.814922	17.3345	0.0331211	0.92	13.6537	8.2371	5.41656
1998	61	Shaanxi	western	3	4.04305	11.6417	6.67534	4.9664	0.396085	1.92396	17.6144	0.341804	3.41	4.61111	2.644	1.96711
1999	61	Shaanxi	western	3	4.59512	10.4264	5.98232	4.44406	0.51824	2.04044	19.2373	0.376862	3.63	5.40337	3.10028	2.30309
2000	61	Shaanxi	western	3	5.23644	9.82195	6.01251	3.80944	0.513082	2.1189	21.7888	0.597862	3.66	5.03947	3.08491	1.95456
2001	61	Shaanxi	western	3	4.8828	8.48892	4.56224	3.92668	0.42084	2.26135	24.2905	0.624471	4.29	3.57248	1.91997	1.65251
2002	61	Shaanxi	western	3	4.98361	8.16876	5.0541	3.11467	0.67256	2.36321	27.226	0.733393	5.16	5.49398	3.39918	2.0948
2003	61	Shaanxi	western	3	5.1299	8.9004	5.54677	3.35364	0.649305	2.45101	31.264	0.821554	7.98	5.77908	3.60154	2.17753
2004	61	Shaanxi	western	3	6.12905	9.49335	6.24634	3.24702	0.438121	2.52276	38.3677	1.00886	11.1	4.15923	2.73665	1.42259
2005	61	Shaanxi	western	3	6.09807	9.62968	6.47374	3.15594	0.480403	2.6174	47.5288	1.11641	14.06	4.62612	3.11	1.51612
2006	61	Shaanxi	western	3	6.40026	9.11934	6.17497	2.94437	0.378372	2.70136	58.7793	1.25647	16.23	3.45051	2.33644	1.11407
2007	61	Shaanxi	western	3	6.62672	9.33973	6.33997	2.99975	0.524049	2.80178	73.7424	1.5588	19.55	4.89447	3.32245	1.57202
2008	61	Shaanxi	western	3	6.86901	8.31177	5.3698	2.94197	0.599214	2.61681	100.205	1.96312	21.73	4.98053	3.21766	1.76287
2009	61	Shaanxi	western	3	7.20192	7.03385	3.33739	3.69646	0.854457	2.78501	119.499	2.77181	21.2	6.01012	2.85165	3.15846
2010	61	Shaanxi	western	3	7.54274	8.16236	4.18733	3.97503	1.01165	2.89281	148.262	3.18537	23.55	8.25744	4.2361	4.02134
2011	61	Shaanxi	western	3	8.05166	10.0926	4.84743	5.24515	1.72124	2.99012	145.129	2.89277	25.89	17.3717	8.34357	9.02816
2012	61	Shaanxi	western	3	8.29854	6.45064	3.77137	2.67927	2.31647	3.43817	229.42	4.55866	26.53	14.9427	8.73626	6.20645
2013	61	Shaanxi	western	3	8.32676	7.81215	3.96881	3.84335	3.29074	3.60084	257.651	5.44859	25.38	25.7077	13.0603	12.6474
2014	61	Shaanxi	western	3	8.49392	9.50226	4.8371	4.66517	3.61799	3.80073	287.978	5.97122	27.74	34.3791	17.5006	16.8785
2015	61	Shaanxi	western	3	8.82644	10.5404	5.11103	5.42932	4.00525	3.94296	289.35	6.31302	29.97	42.2168	20.471	21.7458
2016	61	Shaanxi	western	3	8.92306	10.2537	5.42268	4.83106	4.13817	4.0268	292.061	6.31709	32.13	42.4318	22.44	19.9918
1998	62	Gansu	western	3	2.89037	4.17753	3.2156	0.961929	0.316976	0.599935	10.7212	0.0833374	1.33	1.32418	1.01927	0.304908
1999	62	Gansu	western	3	3.8712	3.5171	2.74454	0.772555	0.269951	0.60158	11.5513	0.0893839	1.4	0.949445	0.740893	0.208552
2000	62	Gansu	western	3	4.40672	4.47859	3.26303	1.21557	0.250864	0.941958	12.7167	0.0881696	1.43	1.12352	0.818577	0.304942
2001	62	Gansu	western	3	4.02535	5.72887	3.50346	2.22541	0.243413	0.901786	13.5957	0.10124	1.7	1.39448	0.852789	0.541695
2002	62	Gansu	western	3	4.26268	5.89425	3.6875	2.20675	0.443528	0.772882	14.8857	0.132905	2.16	2.61426	1.63551	0.978756
2003	62	Gansu	western	3	4.41884	7.84719	5.18676	2.66043	0.554217	0.771958	16.9123	0.154645	2.96	4.34905	2.87459	1.47446
2004	62	Gansu	western	3	4.84419	8.64264	4.88408	3.75857	0.708373	1.11809	20.4005	0.173982	3.94	6.12221	3.45975	2.66247
2005	62	Gansu	western	3	4.75359	11.2563	4.66893	6.58737	0.893163	1.15057	23.3671	0.236815	4.99	10.0537	4.17012	5.8836
2006	62	Gansu	western	3	4.97673	13.5543	5.34954	8.2048	0.942034	1.02962	28.2192	0.29739	5.74	12.7686	5.03945	7.72919
2007	62	Gansu	western	3	5.19296	15.9487	4.7891	11.1596	0.969338	1.11972	34.634	0.329179	6.33	15.4597	4.64226	10.8174
2008	62	Gansu	western	3	5.35186	14.0501	3.69116	10.359	0.939618	1.34208	43.3835	0.43564	7.51	13.2018	3.46828	9.73347
2009	62	Gansu	western	3	5.42495	7.80138	1.48439	6.31698	1.05175	1.58923	49.5496	0.545585	8.41	8.20511	1.56121	6.64389
2010	62	Gansu	western	3	5.85507	12.2667	2.71382	9.55291	1.04555	1.8388	60.3499	0.613641	9.22	12.8255	2.83743	9.98804
2011	62	Gansu	western	3	6.31355	14.9896	3.70728	11.2823	1.0485	1.85536	58.2308	0.562547	9.9	15.7166	3.88708	11.8295
2012	62	Gansu	western	3	6.55678	9.92453	3.98458	5.93995	1.29309	1.94291	89.6843	0.960302	10.3	12.8333	5.1524	7.68087
2013	62	Gansu	western	3	6.66568	10.1698	4.64704	5.5228	1.57951	1.87334	100.652	1.06364	10.92	16.0633	7.34002	8.72329
2014	62	Gansu	western	3	6.6995	7.76348	4.78848	2.97501	1.67499	1.91161	111.298	1.25187	11.87	13.0038	8.02066	4.98312
2015	62	Gansu	western	3	7.12125	7.29396	5.33087	1.9631	1.91001	2.03562	109.022	1.32779	12.4	13.9315	10.182	3.74953
2016	62	Gansu	western	3	7.17625	6.30339	3.74769	2.5557	2.09241	2.01876	108.402	1.30979	11.99	13.1893	7.84172	5.34757
1998	63	Qinhai	western	3	0	4.41264	3.89957	0.513071	0.132039	-0.913794	2.66824	0.0096623	0.22	0.582639	0.514894	0.0677453
1999	63	Qinhai	western	3	1.60944	3.72997	3.00403	0.725934	0.178921	-0.127833	2.89145	0.00966312	0.25	0.667367	0.537483	0.129885
2000	63	Qinhai	western	3	2.77259	5.01549	3.51678	1.49871	0.193265	-0.549913	3.18473	0.0157014	0.22	0.969317	0.679669	0.289648
2001	63	Qinhai	western	3	2.70805	5.65101	4.11291	1.5381	0.155166	-0.433864	3.6259	0.0141349	0.26	0.876846	0.638185	0.238661
2002	63	Qinhai	western	3	2.63906	4.77766	3.66877	1.10914	0.363217	-0.356675	4.11582	0.0253727	0.28	1.73533	1.33256	0.402857
2003	63	Qinhai	western	3	2.83321	7.1939	5.80981	1.3841	0.212482	-0.240798	4.71427	0.028996	0.48	1.52857	1.23448	0.294095
2004	63	Qinhai	western	3	3.04452	10.2196	8.07537	2.14425	0.274477	-0.0418643	5.63147	0.0362463	0.58	2.80505	2.2165	0.588548
2005	63	Qinhai	western	3	3.17805	6.29599	4.92334	1.37265	0.217404	-0.356675	6.56461	0.0362472	0.82	1.36877	1.07035	0.298419
2006	63	Qinhai	western	3	3.4012	8.11033	6.6478	1.46252	0.380339	0.693147	8.03573	0.0408912	0.86	3.08468	2.52842	0.556252
2007	63	Qinhai	western	3	3.3322	5.99315	3.77869	2.21446	0.664915	0.886244	10.2129	0.0486724	0.95	3.98493	2.51251	1.47243
2008	63	Qinhai	western	3	3.13549	4.93622	3.00334	1.93288	0.756249	1.19725	13.9545	0.0534276	0.98	3.73301	2.27127	1.46174
2009	63	Qinhai	western	3	3.55535	3.71015	1.5926	2.11758	0.785807	1.02962	15.8157	0.111165	1.04	2.91546	1.25148	1.66401
2010	63	Qinhai	western	3	3.71357	3.98918	2.3572	1.63197	0.844553	0.85399	19.7775	0.144989	1.12	3.36907	1.99078	1.37829
2011	63	Qinhai	western	3	4.2485	4.76802	3.41581	1.35221	1.00838	1.1455	19.3753	0.146146	1.26	4.80795	3.44442	1.36353
2012	63	Qinhai	western	3	4.61512	3.85108	2.42471	1.42637	1.0192	1.03992	30.0557	0.207933	1.17	3.92501	2.47126	1.45375
2013	63	Qinhai	western	3	4.51086	4.15767	2.51126	1.64642	1.26699	1.09226	33.7386	0.219406	1.24	5.26772	3.18174	2.08599
2014	63	Qinhai	western	3	4.70048	4.58149	3.00803	1.57346	1.2634	1.12979	37.4963	0.232793	1.27	5.78825	3.80034	1.98791
2015	63	Qinhai	western	3	5.33272	4.98486	4.23112	0.753744	1.93976	2.00094	38.8069	0.186244	1.34	9.66942	8.20734	1.46208
2016	63	Qinhai	western	3	5.60212	3.94848	3.53757	0.410915	2.2126	2.0185	38.7289	0.21077	1.41	8.73643	7.82723	0.909192
1998	64	Ningxia	western	3	1.38629	8.06067	7.09656	0.964109	0.107684	-0.546453	2.9644	0.0108701	0.31	0.868006	0.764187	0.103819
1999	64	Ningxia	western	3	2.30259	9.95014	7.74915	2.20099	0.175901	-0.199671	3.19584	0.010871	0.27	1.75024	1.36309	0.387157
2000	64	Ningxia	western	3	3.04452	12.4302	9.18737	3.24282	0.217002	-0.0618753	3.56326	0.0205326	0.32	2.69738	1.99368	0.703699
2001	64	Ningxia	western	3	2.70805	13.0688	8.63064	4.43821	0.262921	0.0601541	4.07664	0.0184841	0.32	3.43607	2.26917	1.1669
2002	64	Ningxia	western	3	3.09104	9.71945	7.20176	2.5177	0.225262	0.815365	4.55694	0.0241645	0.34	2.18943	1.62229	0.567143
2003	64	Ningxia	western	3	3.98898	12.1403	9.51457	2.62568	0.2256	1.35687	5.38069	0.028996	0.55	2.73884	2.14649	0.592354
2004	64	Ningxia	western	3	3.82864	13.9952	9.9587	4.03652	0.238817	1.40291	6.48942	0.0374545	0.75	3.3423	2.37831	0.963991
2005	64	Ningxia	western	3	3.68888	13.0586	9.28725	3.77138	0.230669	1.49403	7.4018	0.0386637	0.88	3.01222	2.14228	0.86994
2006	64	Ningxia	western	3	4.15888	15.9773	10.4796	5.49765	0.0736878	1.4816	8.99482	0.0619563	1.1	1.17733	0.772221	0.40511
2007	64	Ningxia	western	3	3.46574	13.434	9.22217	4.21188	0.0722547	0.7807	11.7724	0.0960639	1.41	0.970672	0.666345	0.304328
2008	64	Ningxia	western	3	3.8712	11.3952	7.62973	3.76546	0.0739086	0.89568	16.493	0.102745	1.52	0.842203	0.563902	0.2783
2009	64	Ningxia	western	3	3.95124	6.07473	3.75316	2.32157	0.0663706	0.916291	19.7948	0.15212	1.64	0.403183	0.2491	0.154084
2010	64	Ningxia	western	3	4.11087	7.92057	4.72813	3.19244	0.0590181	1.37725	24.7455	0.168422	1.92	0.467457	0.279046	0.188412
2011	64	Ningxia	western	3	4.63473	9.37422	6.55952	2.81469	0.187645	1.48138	24.3833	0.177463	1.95	1.75903	1.23086	0.528164
2012	64	Ningxia	western	3	4.94164	5.96488	4.41603	1.54883	0.12444	1.13076	37.1627	0.288884	2.07	0.742269	0.54953	0.192736
2013	64	Ningxia	western	3	5.21494	7.85169	6.22769	1.624	0.055437	1.26328	40.9808	0.332289	2.22	0.435274	0.345245	0.0900297
2014	64	Ningxia	western	3	5.49306	12.1316	9.60414	2.52747	0.115632	1.64171	44.8021	0.389073	2.45	1.4028	1.11054	0.292256
2015	64	Ningxia	western	3	6.09131	7.99842	6.33821	1.66021	0.120896	2.19411	46.7499	0.409415	2.82	0.966974	0.766261	0.200712
2016	64	Ningxia	western	3	6.32794	6.81818	5.21296	1.60522	0.127899	2.16413	47.7032	0.450145	2.94	0.872039	0.666733	0.205306
1998	65	Xinjiang	western	3	2.63906	11.4052	5.59111	5.81408	0.276489	0.418052	13.3696	0.022948	1.12	3.15342	1.54588	1.60753
1999	65	Xinjiang	western	3	3.46574	12.5649	7.31213	5.25281	0.368149	0.244514	14.0498	0.0301972	1.17	4.62577	2.69195	1.93382
2000	65	Xinjiang	western	3	4.18965	13.7472	7.31144	6.43575	0.485494	0.133657	16.4691	0.0386497	1.38	6.67418	3.54966	3.12451
2001	65	Xinjiang	western	3	4.49981	9.83055	3.70968	6.12087	0.55234	0.113329	18.0202	0.0387803	1.58	5.42981	2.049	3.3808
2002	65	Xinjiang	western	3	4.11087	13.8146	6.71561	7.09899	0.624438	0.134531	19.4844	0.0422879	1.6	8.62636	4.19348	4.43288
2003	65	Xinjiang	western	3	4.31749	20.9294	11.1475	9.78186	0.638243	0.223943	22.7903	0.0459104	2.53	13.358	7.11483	6.2432
2004	65	Xinjiang	western	3	4.31749	21.1106	11.4133	9.69727	0.603736	0.370183	26.6905	0.0724927	3.02	12.7452	6.89063	5.85458
2005	65	Xinjiang	western	3	4.47734	25.2361	16.0144	9.22161	0.307309	0.615186	31.4649	0.0773274	3.69	7.75526	4.92137	2.83388
2006	65	Xinjiang	western	3	4.67283	24.1244	18.9196	5.20487	0.249844	0.955512	37.7346	0.105326	4.42	6.02734	4.72694	1.30041
2007	65	Xinjiang	western	3	4.49981	30.3942	25.4888	4.90545	0.203579	1.12817	45.1265	0.128085	4.61	6.18761	5.18897	0.998646
2008	65	Xinjiang	western	3	4.40672	38.7687	33.6765	5.0923	0.176809	1.51732	57.3074	0.21919	5.43	6.85467	5.95432	0.900365
2009	65	Xinjiang	western	3	4.78749	22.2951	17.4785	4.81659	0.0282391	1.56862	62.5602	0.318867	5.71	0.629592	0.493576	0.136016
2010	65	Xinjiang	western	3	5.24175	21.5111	16.2854	5.22575	0.0831048	1.65422	79.6337	0.391031	6.35	1.78768	1.35339	0.434285
2011	65	Xinjiang	western	3	5.71043	29.7638	21.9458	7.81792	0.066237	1.72312	76.6694	0.382764	6.38	1.97146	1.45363	0.517836
2012	65	Xinjiang	western	3	6.12249	21.1283	16.2391	4.88913	0.0717532	1.89537	119.13	0.630149	6.46	1.51602	1.16521	0.35081
2013	65	Xinjiang	western	3	6.29157	20.5301	16.5869	3.94317	0.0354733	1.86455	134.249	0.723405	7	0.72827	0.588393	0.139877
2014	65	Xinjiang	western	3	6.40523	18.3303	15.5538	2.77651	0.0304342	2.0263	150.965	0.800938	6.75	0.557868	0.473367	0.0845008
2015	65	Xinjiang	western	3	6.85646	13.138	11.6863	1.45164	0.0325176	2.14218	149.714	0.834885	6.97	0.427215	0.380011	0.0472039
2016	65	Xinjiang	western	3	6.81344	12.1408	10.7259	1.41494	0.0443071	2.26861	145.276	0.852114	7.37	0.537925	0.475232	0.062692
